# Supplementary material for: Parental knowledge of early childhood caries and its association with bottle-feeding practices: A cross-sectional analysis in the Riyadh Province, Saudi Arabia
Source: PLoS One. 2026 May 13;21(5):e0348946. doi: 10.1371/journal.pone.0348946 (PMC13170824; doi:10.1371/journal.pone.0348946)
Supplement: S1 File — (XLSX) [file pone.0348946.s001.xlsx]

## Sheet: Survey_Data
Gender of Parent	Age of Parent	Nationality	Education level	Family income	Number of children	When does the first baby tooth appear in the child’s mouth?	Do you think primary teeth are as important as permanent teeth?	Is it necessary to do filling in the baby teeth when required?	Do you think brushing your baby’s teeth is important?	Do you think cleaning your baby’s mouth should begin even before teeth?	Do you think that tooth decay can affect infants below 2 years of age?	Do you think white lines or spots on the tooth surface are the first sign of tooth decay?	Do you think that tooth decay is caused by bacteria that are transmitted by sharing feeding utensils (e.g., spoon)?	Do you think fluoride in toothpaste is important for preventing tooth decay for children?	Do you think that frequent and prolonged night-time bottle feeding can cause tooth decay?	Has you child received any dental treatment before?	When do you take your child to visit a dentist?	Has child used a sweetened baby bottle or honey-dipped pacifier	A child’s teeth should be cleaned/brushed as soon bottle-feeding ends?	What was the duration of bottle feeding for your child?	Frequency of bottle feeding during the day	Type of milk feeding practice	Night bottle fed practice	Did the milk used for bottle feeding contain added flavors or additives?	Age of the child when drinking with a bottle was stopped
Female	31-59 Years	Saudi	High school or less	Less than 5000 SAR	5 or more	6 months	Equally important	No	Yes	No	No	No	No	I don`t Know	No	Yes	Only in pain or trauma	No	No	2 years and more	More than 3	Moderate sugar	Yes	Yes	More than 1 year
Female	60 years and more	Saudi	High school or less	5000-10,000 SAR	1-2 children	6 months	Equally important	Yes	Yes	Yes	No	Yes	No	Yes	Yes	No	Only in pain or trauma	No	No	2 years and more	More than 3	Moderate sugar	Yes	No	More than 1 year
Female	18-30 Years	Saudi	Bachelor's degree	More than 15,000 SAR	5 or more	12 months	Slightly important	No	Yes	Yes	Yes	No	Yes	Yes	Yes	No	4-6 years	No	Yes	1.5 year	Less than 3	No sugar	Yes	No	More than 1 year
Female	31-59 Years	Saudi	Bachelor's degree	10,001-15,000 SAR	3-4 children	6 months	Equally important	Yes	Yes	Yes	Yes	Yes	No	Yes	Yes	Yes	Only in pain or trauma	No	Yes	2 years and more	More than 3	No sugar	Yes	No	More than 1 year
Female	31-59 Years	Saudi	Other	5000-10,000 SAR	1-2 children	4 months	Not Important	Yes	No	Yes	Yes	Yes	No	Yes	Yes	Yes	1-3 years	No	No	2 years and more	More than 3	High sugar	Yes	No	Less than or equal to 1 year
Female	31-59 Years	Saudi	Bachelor's degree	More than 15,000 SAR	3-4 children	6 months	Slightly important	No	Yes	Yes	No	No	Yes	I don`t Know	No	Yes	4-6 years	No	No	2 years and more	More than 3	No sugar	Yes	No	More than 1 year
Female	31-59 Years	Saudi	Postgrad	5000-10,000 SAR	3-4 children	6 months	Equally important	Yes	Yes	Yes	Yes	Yes	No	Yes	Yes	No	Only in pain or trauma	No	Yes	1 year	3	Low sugar	Yes	Yes	More than 1 year
Female	31-59 Years	Saudi	Bachelor's degree	10,001-15,000 SAR	3-4 children	6 months	Equally important	Yes	Yes	Yes	Yes	Yes	Yes	Yes	Yes	Yes	Only in pain or trauma	Yes	Yes	2 years and more	More than 3	Moderate sugar	Yes	Yes	More than 1 year
Female	31-59 Years	Saudi	Bachelor's degree	5000-10,000 SAR	5 or more	6 months	Slightly important	No	Yes	Yes	Yes	Yes	Yes	I don`t Know	Yes	No	1-3 years	No	Yes	2 years and more	More than 3	Moderate sugar	Yes	No	More than 1 year
Female	31-59 Years	Saudi	Bachelor's degree	10,001-15,000 SAR	1-2 children	6 months	Equally important	Yes	Yes	Yes	Yes	Yes	Yes	Yes	No	No	1-3 years	No	Yes	1 year	3	No sugar	Yes	No	More than 1 year
Female	18-30 Years	Saudi	Bachelor's degree	More than 15,000 SAR	3-4 children	12 months	Slightly important	No	Yes	Yes	Yes	Yes	Yes	I don`t Know	Yes	Yes	4-6 years	No	No	1 year	3	No sugar	Yes	No	More than 1 year
Female	31-59 Years	Saudi	Bachelor's degree	10,001-15,000 SAR	1-2 children	4 months	Equally important	Yes	Yes	No	No	No	No	Yes	Yes	Yes	Only in pain or trauma	No	No	1.5 year	Less than 3	Low sugar	Yes	No	More than 1 year
Female	31-59 Years	Saudi	Bachelor's degree	More than 15,000 SAR	5 or more	6 months	Equally important	Yes	Yes	Yes	Yes	Yes	No	Yes	Yes	Yes	Only in pain or trauma	No	Yes	2 years and more	Less than 3	Low sugar	Yes	No	More than 1 year
Female	31-59 Years	Saudi	High school or less	More than 15,000 SAR	5 or more	6 months	Equally important	Yes	Yes	Yes	Yes	Yes	Yes	Yes	Yes	Yes	Only in pain or trauma	Yes	Yes	2 years and more	More than 3	Moderate sugar	No	No	More than 1 year
Female	31-59 Years	Saudi	Postgrad	10,001-15,000 SAR	3-4 children	6 months	Equally important	No	Yes	No	Yes	No	No	Yes	No	Yes	Only in pain or trauma	No	No	1.5 year	More than 3	Moderate sugar	Yes	Yes	More than 1 year
Female	31-59 Years	Saudi	High school or less	5000-10,000 SAR	5 or more	6 months	Equally important	Yes	Yes	Yes	Yes	Yes	Yes	Yes	Yes	Yes	4-6 years	No	Yes	1.5 year	3	Moderate sugar	No	No	More than 1 year
Female	31-59 Years	Saudi	High school or less	Less than 5000 SAR	5 or more	4 months	Equally important	Yes	Yes	No	Yes	Yes	Yes	Yes	Yes	Yes	Only in pain or trauma	No	Yes	2 years and more	More than 3	Low sugar	Yes	No	More than 1 year
Female	31-59 Years	Saudi	Bachelor's degree	Less than 5000 SAR	1-2 children	4 months	Equally important	Yes	Yes	No	Yes	Yes	Yes	Yes	Yes	Yes	4-6 years	Yes	Yes	1 year	More than 3	Low sugar	Yes	No	More than 1 year
Female	31-59 Years	Saudi	High school or less	5000-10,000 SAR	5 or more	4 months	Equally important	Yes	Yes	Yes	No	Yes	Yes	Yes	No	No	4-6 years	No	Yes	1.5 year	More than 3	Moderate sugar	Yes	No	More than 1 year
Female	31-59 Years	Saudi	High school or less	5000-10,000 SAR	5 or more	6 months	Equally important	Yes	Yes	Yes	Yes	Yes	Yes	Yes	No	Yes	Only in pain or trauma	No	No	2 years and more	More than 3	Low sugar	Yes	No	More than 1 year
Female	31-59 Years	Saudi	Bachelor's degree	5000-10,000 SAR	5 or more	6 months	Slightly important	No	No	No	Yes	Yes	No	I don`t Know	Yes	No	Only in pain or trauma	No	Yes	1.5 year	More than 3	Moderate sugar	Yes	No	More than 1 year
Male	31-59 Years	Saudi	Bachelor's degree	5000-10,000 SAR	1-2 children	6 months	Equally important	No	Yes	Yes	Yes	Yes	Yes	I don`t Know	Yes	No	4-6 years	No	No	1 year	More than 3	Low sugar	Yes	No	More than 1 year
Female	31-59 Years	Saudi	Other	Less than 5000 SAR	5 or more	4 months	Equally important	Yes	Yes	No	No	No	No	I don`t Know	No	No	Only in pain or trauma	No	No	1.5 year	3	No sugar	Yes	No	More than 1 year
Female	60 years and more	Saudi	High school or less	Less than 5000 SAR	5 or more	4 months	Slightly important	Yes	No	No	No	Yes	No	Yes	Yes	No	Only in pain or trauma	No	Yes	1.5 year	More than 3	Moderate sugar	Yes	No	More than 1 year
Female	31-59 Years	Saudi	High school or less	5000-10,000 SAR	5 or more	6 months	Slightly important	Yes	No	No	No	Yes	No	Yes	Yes	Yes	Only in pain or trauma	No	Yes	2 years and more	3	Moderate sugar	Yes	No	More than 1 year
Female	31-59 Years	Saudi	Bachelor's degree	More than 15,000 SAR	1-2 children	6 months	Slightly important	Yes	Yes	No	Yes	No	Yes	I don`t Know	Yes	No	4-6 years	Yes	Yes	2 years and more	3	Moderate sugar	Yes	No	More than 1 year
Female	31-59 Years	Saudi	Postgrad	5000-10,000 SAR	1-2 children	4 months	Equally important	Yes	No	Yes	Yes	No	Yes	No	Yes	Yes	When the first tooth appears	No	Yes	1 year	3	High sugar	Yes	Yes	Less than or equal to 1 year
Female	31-59 Years	Non-Saudi	High school or less	More than 15,000 SAR	3-4 children	4 months	Equally important	Yes	Yes	Yes	Yes	Yes	No	Yes	Yes	Yes	Only in pain or trauma	Yes	Yes	2 years and more	More than 3	No sugar	Yes	No	More than 1 year
Female	18-30 Years	Saudi	High school or less	5000-10,000 SAR	1-2 children	12 months	Not Important	No	Yes	Yes	Yes	Yes	Yes	I don`t Know	Yes	Yes	Only in pain or trauma	No	Yes	1.5 year	3	No sugar	Yes	No	More than 1 year
Female	18-30 Years	Saudi	High school or less	5000-10,000 SAR	3-4 children	6 months	Equally important	Yes	Yes	Yes	Yes	Yes	No	Yes	Yes	Yes	Only in pain or trauma	No	Yes	1.5 year	3	No sugar	No	No	More than 1 year
Male	31-59 Years	Saudi	Postgrad	More than 15,000 SAR	5 or more	4 months	Slightly important	No	Yes	No	No	Yes	Yes	No	Yes	Yes	1-3 years	Yes	Yes	1.5 year	Less than 3	High sugar	Yes	Yes	More than 1 year
Male	31-59 Years	Saudi	Postgrad	More than 15,000 SAR	5 or more	6 months	Slightly important	Yes	Yes	Yes	Yes	Yes	Yes	Yes	Yes	Yes	When the first tooth appears	Yes	Yes	1 year	Less than 3	High sugar	Yes	Yes	Less than or equal to 1 year
Male	18-30 Years	Saudi	Bachelor's degree	10,001-15,000 SAR	1-2 children	6 months	Not Important	Yes	Yes	Yes	Yes	Yes	Yes	Yes	Yes	Yes	When the first tooth appears	Yes	Yes	1 year	3	High sugar	Yes	No	Less than or equal to 1 year
Male	18-30 Years	Saudi	Bachelor's degree	Less than 5000 SAR	5 or more	6 months	Slightly important	No	Yes	No	Yes	Yes	No	Yes	No	Yes	Only in pain or trauma	No	Yes	2 years and more	3	Low sugar	No	No	Less than or equal to 1 year
Female	18-30 Years	Saudi	High school or less	More than 15,000 SAR	1-2 children	6 months	Not Important	Yes	Yes	Yes	Yes	Yes	Yes	I don`t Know	Yes	No	When the first tooth appears	Yes	Yes	1 year	Less than 3	No sugar	Yes	No	Less than or equal to 1 year
Female	31-59 Years	Saudi	Bachelor's degree	10,001-15,000 SAR	1-2 children	6 months	Equally important	Yes	Yes	Yes	Yes	Yes	No	Yes	Yes	No	1-3 years	Yes	Yes	1.5 year	3	No sugar	No	No	Less than or equal to 1 year
Male	18-30 Years	Saudi	Bachelor's degree	5000-10,000 SAR	1-2 children	6 months	Slightly important	No	Yes	No	No	No	No	Yes	Yes	No	Only in pain or trauma	Yes	Yes	1 year	Less than 3	High sugar	Yes	No	Less than or equal to 1 year
Female	18-30 Years	Saudi	Bachelor's degree	More than 15,000 SAR	5 or more	4 months	Equally important	No	Yes	Yes	No	Yes	No	No	No	No	Only in pain or trauma	Yes	No	2 years and more	More than 3	No sugar	Yes	No	Less than or equal to 1 year
Female	18-30 Years	Saudi	Bachelor's degree	More than 15,000 SAR	5 or more	6 months	Equally important	Yes	Yes	Yes	Yes	No	Yes	I don`t Know	Yes	Yes	1-3 years	No	Yes	1 year	3	No sugar	Yes	No	More than 1 year
Male	31-59 Years	Saudi	High school or less	Less than 5000 SAR	5 or more	4 months	Not Important	No	Yes	No	Yes	No	Yes	I don`t Know	No	No	Only in pain or trauma	No	Yes	1.5 year	3	No sugar	Yes	No	Less than or equal to 1 year
Male	18-30 Years	Saudi	High school or less	Less than 5000 SAR	1-2 children	4 months	Not Important	Yes	No	Yes	No	Yes	No	No	No	Yes	4-6 years	No	No	1.5 year	3	Low sugar	Yes	No	More than 1 year
Female	31-59 Years	Non-Saudi	Bachelor's degree	10,001-15,000 SAR	3-4 children	4 months	Equally important	Yes	Yes	Yes	Yes	Yes	Yes	Yes	Yes	Yes	Only in pain or trauma	Yes	Yes	1 year	Less than 3	Low sugar	No	No	More than 1 year
Female	18-30 Years	Saudi	Bachelor's degree	More than 15,000 SAR	1-2 children	4 months	Equally important	Yes	Yes	Yes	Yes	Yes	Yes	Yes	No	No	When the first tooth appears	Yes	No	1.5 year	Less than 3	No sugar	Yes	No	More than 1 year
Female	18-30 Years	Saudi	Bachelor's degree	More than 15,000 SAR	5 or more	6 months	Equally important	Yes	Yes	Yes	Yes	No	No	I don`t Know	Yes	Yes	1-3 years	No	Yes	1.5 year	More than 3	Low sugar	Yes	No	More than 1 year
Male	18-30 Years	Saudi	Bachelor's degree	5000-10,000 SAR	1-2 children	4 months	Equally important	Yes	Yes	No	No	No	No	Yes	Yes	No	1-3 years	No	Yes	1.5 year	Less than 3	No sugar	Yes	Yes	More than 1 year
Female	31-59 Years	Saudi	High school or less	5000-10,000 SAR	5 or more	6 months	Slightly important	No	No	Yes	No	Yes	No	I don`t Know	No	No	Only in pain or trauma	No	No	1 year	More than 3	No sugar	Yes	No	Less than or equal to 1 year
Female	31-59 Years	Saudi	High school or less	5000-10,000 SAR	5 or more	4 months	Not Important	Yes	Yes	Yes	Yes	Yes	Yes	Yes	Yes	Yes	Only in pain or trauma	Yes	Yes	1 year	3	Moderate sugar	Yes	Yes	Less than or equal to 1 year
Female	31-59 Years	Saudi	Bachelor's degree	10,001-15,000 SAR	1-2 children	6 months	Slightly important	Yes	Yes	Yes	Yes	No	No	Yes	No	Yes	When the first tooth appears	No	No	1.5 year	3	High sugar	Yes	No	More than 1 year
Female	18-30 Years	Saudi	Bachelor's degree	Less than 5000 SAR	5 or more	6 months	Equally important	Yes	Yes	Yes	Yes	Yes	No	I don`t Know	Yes	Yes	Only in pain or trauma	No	No	1 year	More than 3	Moderate sugar	Yes	No	Less than or equal to 1 year
Female	31-59 Years	Saudi	Bachelor's degree	5000-10,000 SAR	3-4 children	6 months	Slightly important	Yes	Yes	Yes	Yes	Yes	No	Yes	Yes	Yes	Only in pain or trauma	No	Yes	1.5 year	More than 3	Low sugar	Yes	No	More than 1 year
Female	31-59 Years	Saudi	Bachelor's degree	10,001-15,000 SAR	3-4 children	12 months	Equally important	No	Yes	Yes	Yes	Yes	No	I don`t Know	No	No	Only in pain or trauma	No	No	2 years and more	More than 3	Moderate sugar	Yes	No	More than 1 year
Female	31-59 Years	Saudi	Other	Less than 5000 SAR	3-4 children	12 months	Slightly important	No	Yes	Yes	No	Yes	Yes	Yes	Yes	No	Only in pain or trauma	No	Yes	1.5 year	More than 3	Low sugar	Yes	No	More than 1 year
Female	18-30 Years	Saudi	Bachelor's degree	5000-10,000 SAR	3-4 children	6 months	Slightly important	No	Yes	No	No	No	No	I don`t Know	No	No	Only in pain or trauma	No	No	2 years and more	More than 3	Moderate sugar	Yes	No	More than 1 year
Male	18-30 Years	Saudi	High school or less	More than 15,000 SAR	1-2 children	12 months	Equally important	No	Yes	No	Yes	No	No	Yes	Yes	Yes	1-3 years	No	No	1 year	More than 3	No sugar	Yes	No	More than 1 year
Female	18-30 Years	Saudi	Other	Less than 5000 SAR	1-2 children	12 months	Not Important	No	Yes	No	No	Yes	Yes	I don`t Know	No	No	Only in pain or trauma	No	Yes	1 year	3	Low sugar	No	Yes	Less than or equal to 1 year
Female	18-30 Years	Saudi	Bachelor's degree	5000-10,000 SAR	5 or more	4 months	Equally important	Yes	Yes	Yes	Yes	Yes	No	Yes	No	No	Only in pain or trauma	No	Yes	1.5 year	3	No sugar	Yes	No	More than 1 year
Female	18-30 Years	Saudi	Bachelor's degree	5000-10,000 SAR	1-2 children	12 months	Slightly important	Yes	Yes	Yes	Yes	Yes	Yes	Yes	No	No	When the first tooth appears	No	No	1 year	More than 3	No sugar	Yes	No	More than 1 year
Female	31-59 Years	Saudi	Bachelor's degree	10,001-15,000 SAR	5 or more	6 months	Equally important	Yes	Yes	Yes	No	Yes	No	I don`t Know	No	Yes	Only in pain or trauma	No	No	1 year	More than 3	Moderate sugar	Yes	No	More than 1 year
Female	31-59 Years	Saudi	High school or less	10,001-15,000 SAR	3-4 children	12 months	Equally important	Yes	Yes	Yes	No	No	No	Yes	Yes	Yes	4-6 years	No	Yes	1.5 year	3	Moderate sugar	Yes	No	More than 1 year
Female	18-30 Years	Saudi	High school or less	Less than 5000 SAR	1-2 children	6 months	Equally important	Yes	Yes	No	Yes	Yes	Yes	No	Yes	No	Only in pain or trauma	No	Yes	1.5 year	Less than 3	No sugar	Yes	No	Less than or equal to 1 year
Female	31-59 Years	Saudi	Bachelor's degree	10,001-15,000 SAR	3-4 children	6 months	Equally important	Yes	Yes	No	Yes	Yes	No	No	Yes	Yes	Only in pain or trauma	No	No	2 years and more	3	No sugar	Yes	No	More than 1 year
Female	31-59 Years	Non-Saudi	Postgrad	More than 15,000 SAR	3-4 children	6 months	Equally important	Yes	Yes	No	Yes	Yes	No	Yes	Yes	Yes	1-3 years	No	Yes	1.5 year	More than 3	Low sugar	No	No	More than 1 year
Female	18-30 Years	Saudi	High school or less	Less than 5000 SAR	3-4 children	12 months	Equally important	No	Yes	No	Yes	No	Yes	Yes	No	Yes	Only in pain or trauma	No	No	2 years and more	Less than 3	No sugar	No	Yes	More than 1 year
Female	31-59 Years	Saudi	Bachelor's degree	More than 15,000 SAR	3-4 children	6 months	Equally important	Yes	Yes	Yes	Yes	Yes	No	Yes	Yes	Yes	4-6 years	No	No	1.5 year	3	No sugar	Yes	Yes	More than 1 year
Female	31-59 Years	Saudi	High school or less	Less than 5000 SAR	3-4 children	6 months	Equally important	No	Yes	No	No	No	No	I don`t Know	No	No	Only in pain or trauma	No	No	1 year	3	No sugar	Yes	No	More than 1 year
Female	31-59 Years	Saudi	Bachelor's degree	5000-10,000 SAR	3-4 children	6 months	Equally important	Yes	Yes	No	No	No	No	Yes	Yes	Yes	Only in pain or trauma	No	No	2 years and more	More than 3	No sugar	Yes	No	More than 1 year
Female	18-30 Years	Saudi	High school or less	5000-10,000 SAR	3-4 children	12 months	Slightly important	Yes	Yes	No	No	Yes	No	I don`t Know	Yes	Yes	4-6 years	No	Yes	1 year	Less than 3	Low sugar	No	No	Less than or equal to 1 year
Female	31-59 Years	Saudi	Bachelor's degree	10,001-15,000 SAR	5 or more	6 months	Equally important	Yes	Yes	Yes	No	Yes	No	Yes	Yes	Yes	Only in pain or trauma	No	No	1.5 year	More than 3	Moderate sugar	Yes	No	More than 1 year
Female	18-30 Years	Saudi	High school or less	5000-10,000 SAR	1-2 children	12 months	Equally important	Yes	Yes	Yes	Yes	Yes	Yes	I don`t Know	Yes	Yes	Only in pain or trauma	No	Yes	1.5 year	More than 3	Low sugar	Yes	No	More than 1 year
Female	31-59 Years	Saudi	High school or less	5000-10,000 SAR	5 or more	6 months	Equally important	Yes	Yes	Yes	Yes	No	No	I don`t Know	Yes	Yes	Only in pain or trauma	Yes	No	1 year	More than 3	No sugar	Yes	No	More than 1 year
Female	18-30 Years	Saudi	Bachelor's degree	10,001-15,000 SAR	1-2 children	6 months	Equally important	Yes	Yes	Yes	Yes	Yes	Yes	Yes	Yes	Yes	4-6 years	No	Yes	1 year	More than 3	High sugar	Yes	No	More than 1 year
Female	31-59 Years	Saudi	High school or less	10,001-15,000 SAR	3-4 children	4 months	Equally important	Yes	Yes	Yes	Yes	Yes	No	Yes	Yes	Yes	4-6 years	No	No	2 years and more	Less than 3	Low sugar	No	No	More than 1 year
Female	18-30 Years	Saudi	Bachelor's degree	More than 15,000 SAR	3-4 children	6 months	Equally important	Yes	Yes	Yes	Yes	Yes	Yes	Yes	Yes	Yes	4-6 years	No	Yes	1.5 year	More than 3	Moderate sugar	Yes	No	More than 1 year
Female	18-30 Years	Saudi	Bachelor's degree	5000-10,000 SAR	5 or more	6 months	Equally important	Yes	Yes	No	Yes	No	No	I don`t Know	No	No	1-3 years	No	No	1.5 year	3	No sugar	Yes	No	More than 1 year
Female	31-59 Years	Saudi	Bachelor's degree	More than 15,000 SAR	1-2 children	6 months	Slightly important	Yes	Yes	Yes	Yes	No	No	Yes	Yes	Yes	4-6 years	No	No	2 years and more	More than 3	Moderate sugar	Yes	No	More than 1 year
Female	18-30 Years	Saudi	Bachelor's degree	10,001-15,000 SAR	5 or more	6 months	Equally important	Yes	Yes	Yes	Yes	No	Yes	No	Yes	Yes	4-6 years	Yes	Yes	1.5 year	More than 3	Low sugar	No	No	Less than or equal to 1 year
Female	31-59 Years	Saudi	Bachelor's degree	10,001-15,000 SAR	1-2 children	6 months	Equally important	Yes	Yes	Yes	No	Yes	No	I don`t Know	Yes	Yes	Only in pain or trauma	No	Yes	2 years and more	More than 3	Low sugar	Yes	No	More than 1 year
Female	31-59 Years	Saudi	Bachelor's degree	10,001-15,000 SAR	3-4 children	6 months	Equally important	No	Yes	Yes	Yes	Yes	Yes	I don`t Know	No	No	4-6 years	No	Yes	1.5 year	3	No sugar	Yes	No	More than 1 year
Male	31-59 Years	Saudi	Bachelor's degree	More than 15,000 SAR	5 or more	4 months	Equally important	No	Yes	Yes	Yes	Yes	Yes	Yes	No	Yes	When the first tooth appears	No	Yes	1 year	Less than 3	No sugar	No	No	More than 1 year
Female	18-30 Years	Saudi	Bachelor's degree	More than 15,000 SAR	3-4 children	12 months	Equally important	Yes	Yes	Yes	Yes	Yes	Yes	Yes	Yes	Yes	When the first tooth appears	No	Yes	1.5 year	Less than 3	No sugar	No	No	More than 1 year
Female	31-59 Years	Non-Saudi	High school or less	5000-10,000 SAR	1-2 children	12 months	Equally important	Yes	Yes	Yes	Yes	No	Yes	I don`t Know	Yes	No	Only in pain or trauma	No	Yes	1.5 year	More than 3	No sugar	Yes	No	More than 1 year
Female	18-30 Years	Saudi	Bachelor's degree	10,001-15,000 SAR	5 or more	6 months	Slightly important	Yes	Yes	No	Yes	No	Yes	Yes	No	Yes	Only in pain or trauma	No	No	2 years and more	More than 3	Moderate sugar	Yes	No	More than 1 year
Female	18-30 Years	Saudi	Bachelor's degree	More than 15,000 SAR	1-2 children	6 months	Equally important	Yes	Yes	Yes	Yes	Yes	No	Yes	Yes	Yes	When the first tooth appears	Yes	Yes	1.5 year	3	No sugar	Yes	Yes	Less than or equal to 1 year
Female	31-59 Years	Saudi	High school or less	More than 15,000 SAR	3-4 children	6 months	Slightly important	No	Yes	Yes	No	Yes	No	I don`t Know	Yes	No	4-6 years	No	Yes	2 years and more	More than 3	Low sugar	Yes	No	More than 1 year
Female	18-30 Years	Saudi	High school or less	Less than 5000 SAR	1-2 children	6 months	Not Important	Yes	Yes	No	No	No	No	I don`t Know	No	No	1-3 years	No	Yes	1 year	More than 3	Moderate sugar	Yes	No	More than 1 year
Female	31-59 Years	Saudi	Bachelor's degree	Less than 5000 SAR	3-4 children	6 months	Slightly important	No	Yes	No	No	Yes	Yes	I don`t Know	No	No	Only in pain or trauma	No	No	2 years and more	3	Low sugar	No	No	More than 1 year
Female	18-30 Years	Saudi	Bachelor's degree	Less than 5000 SAR	1-2 children	12 months	Equally important	Yes	Yes	Yes	Yes	Yes	Yes	Yes	No	No	Only in pain or trauma	No	Yes	1 year	More than 3	No sugar	Yes	No	More than 1 year
Female	18-30 Years	Saudi	High school or less	Less than 5000 SAR	3-4 children	6 months	Equally important	No	Yes	Yes	Yes	Yes	Yes	I don`t Know	Yes	No	Only in pain or trauma	No	Yes	1 year	3	Low sugar	Yes	Yes	More than 1 year
Female	31-59 Years	Saudi	High school or less	10,001-15,000 SAR	3-4 children	4 months	Slightly important	No	Yes	No	No	No	No	I don`t Know	No	No	4-6 years	No	No	2 years and more	3	Moderate sugar	Yes	No	More than 1 year
Female	31-59 Years	Saudi	High school or less	10,001-15,000 SAR	5 or more	6 months	Equally important	No	Yes	Yes	Yes	Yes	No	I don`t Know	Yes	No	Only in pain or trauma	No	Yes	2 years and more	3	No sugar	Yes	No	More than 1 year
Female	31-59 Years	Saudi	High school or less	5000-10,000 SAR	1-2 children	4 months	Equally important	No	Yes	Yes	Yes	Yes	No	I don`t Know	Yes	No	1-3 years	No	Yes	1 year	Less than 3	No sugar	No	No	Less than or equal to 1 year
Female	31-59 Years	Non-Saudi	Bachelor's degree	5000-10,000 SAR	5 or more	6 months	Equally important	Yes	Yes	No	Yes	Yes	No	Yes	Yes	Yes	When the first tooth appears	No	Yes	1.5 year	More than 3	Moderate sugar	Yes	No	Less than or equal to 1 year
Female	31-59 Years	Saudi	Bachelor's degree	Less than 5000 SAR	3-4 children	6 months	Equally important	Yes	Yes	Yes	No	Yes	No	No	Yes	Yes	1-3 years	No	Yes	2 years and more	More than 3	No sugar	No	No	More than 1 year
Female	31-59 Years	Non-Saudi	High school or less	5000-10,000 SAR	5 or more	12 months	Equally important	No	Yes	Yes	No	No	Yes	Yes	No	Yes	Only in pain or trauma	No	No	2 years and more	Less than 3	Moderate sugar	No	No	More than 1 year
Female	31-59 Years	Saudi	Bachelor's degree	5000-10,000 SAR	3-4 children	6 months	Equally important	Yes	Yes	Yes	No	Yes	No	Yes	No	No	4-6 years	No	Yes	2 years and more	More than 3	No sugar	Yes	No	More than 1 year
Female	18-30 Years	Saudi	Other	Less than 5000 SAR	5 or more	4 months	Slightly important	Yes	Yes	No	Yes	Yes	Yes	No	No	No	Only in pain or trauma	No	No	1.5 year	3	No sugar	Yes	No	More than 1 year
Female	18-30 Years	Saudi	Bachelor's degree	Less than 5000 SAR	1-2 children	4 months	Slightly important	No	Yes	Yes	Yes	Yes	No	I don`t Know	No	Yes	Only in pain or trauma	No	No	1 year	Less than 3	No sugar	No	Yes	Less than or equal to 1 year
Female	31-59 Years	Saudi	Bachelor's degree	5000-10,000 SAR	3-4 children	6 months	Equally important	Yes	Yes	No	No	No	No	Yes	Yes	Yes	Only in pain or trauma	No	No	2 years and more	3	No sugar	Yes	No	More than 1 year
Male	18-30 Years	Saudi	High school or less	5000-10,000 SAR	1-2 children	4 months	Slightly important	Yes	Yes	No	No	No	No	Yes	No	No	Only in pain or trauma	Yes	Yes	1.5 year	More than 3	Moderate sugar	No	No	More than 1 year
Female	31-59 Years	Non-Saudi	Bachelor's degree	More than 15,000 SAR	1-2 children	6 months	Equally important	Yes	Yes	Yes	Yes	No	Yes	Yes	No	Yes	When the first tooth appears	No	Yes	1 year	More than 3	Moderate sugar	Yes	No	Less than or equal to 1 year
Male	31-59 Years	Saudi	Bachelor's degree	More than 15,000 SAR	1-2 children	6 months	Equally important	No	No	Yes	No	Yes	No	Yes	No	Yes	4-6 years	No	No	1 year	Less than 3	Moderate sugar	Yes	No	More than 1 year
Female	18-30 Years	Saudi	Bachelor's degree	Less than 5000 SAR	5 or more	6 months	Equally important	Yes	Yes	Yes	Yes	Yes	No	I don`t Know	Yes	No	4-6 years	No	No	2 years and more	3	No sugar	Yes	No	More than 1 year
Female	31-59 Years	Non-Saudi	Bachelor's degree	5000-10,000 SAR	3-4 children	6 months	Equally important	Yes	Yes	Yes	Yes	Yes	No	Yes	Yes	Yes	Only in pain or trauma	Yes	No	2 years and more	More than 3	Low sugar	Yes	Yes	More than 1 year
Female	31-59 Years	Non-Saudi	High school or less	5000-10,000 SAR	5 or more	12 months	Equally important	No	Yes	Yes	No	No	No	Yes	Yes	No	Only in pain or trauma	No	No	1.5 year	Less than 3	No sugar	No	No	More than 1 year
Male	31-59 Years	Saudi	Bachelor's degree	5000-10,000 SAR	1-2 children	12 months	Equally important	Yes	Yes	Yes	Yes	Yes	Yes	Yes	Yes	Yes	4-6 years	No	Yes	1 year	Less than 3	Moderate sugar	No	Yes	More than 1 year
Female	18-30 Years	Saudi	High school or less	Less than 5000 SAR	1-2 children	6 months	Slightly important	Yes	Yes	No	Yes	Yes	Yes	No	No	No	When the first tooth appears	No	Yes	1 year	3	Low sugar	No	No	Less than or equal to 1 year
Male	31-59 Years	Saudi	High school or less	Less than 5000 SAR	3-4 children	4 months	Not Important	No	Yes	No	No	No	No	I don`t Know	No	No	Only in pain or trauma	Yes	No	2 years and more	More than 3	No sugar	Yes	No	More than 1 year
Female	18-30 Years	Saudi	High school or less	Less than 5000 SAR	1-2 children	4 months	Slightly important	Yes	Yes	No	Yes	Yes	Yes	Yes	No	No	1-3 years	No	No	1 year	More than 3	Low sugar	Yes	No	More than 1 year
Male	18-30 Years	Saudi	Bachelor's degree	Less than 5000 SAR	5 or more	4 months	Equally important	Yes	Yes	No	Yes	No	No	Yes	Yes	Yes	1-3 years	No	Yes	2 years and more	3	Moderate sugar	Yes	No	More than 1 year
Male	18-30 Years	Saudi	Bachelor's degree	10,001-15,000 SAR	3-4 children	4 months	Slightly important	Yes	Yes	No	No	No	Yes	Yes	No	Yes	Only in pain or trauma	No	No	1 year	More than 3	No sugar	Yes	No	More than 1 year
Male	18-30 Years	Saudi	High school or less	5000-10,000 SAR	3-4 children	6 months	Slightly important	No	No	No	No	No	No	I don`t Know	No	Yes	Only in pain or trauma	No	No	1.5 year	3	No sugar	Yes	No	More than 1 year
Female	18-30 Years	Saudi	Bachelor's degree	10,001-15,000 SAR	5 or more	6 months	Slightly important	No	No	No	No	No	No	Yes	No	No	Only in pain or trauma	Yes	No	2 years and more	3	Moderate sugar	Yes	Yes	More than 1 year
Male	18-30 Years	Saudi	Bachelor's degree	5000-10,000 SAR	5 or more	6 months	Equally important	No	Yes	Yes	Yes	Yes	No	Yes	Yes	Yes	When the first tooth appears	No	Yes	1.5 year	3	Moderate sugar	No	No	Less than or equal to 1 year
Male	60 years and more	Saudi	Bachelor's degree	Less than 5000 SAR	5 or more	12 months	Equally important	No	Yes	No	No	No	No	Yes	No	Yes	Only in pain or trauma	Yes	Yes	2 years and more	More than 3	No sugar	Yes	Yes	More than 1 year
Female	18-30 Years	Saudi	High school or less	Less than 5000 SAR	5 or more	12 months	Equally important	No	Yes	No	No	No	No	I don`t Know	No	No	4-6 years	No	No	2 years and more	More than 3	No sugar	Yes	No	More than 1 year
Female	18-30 Years	Saudi	Other	Less than 5000 SAR	5 or more	6 months	Equally important	No	Yes	No	Yes	No	No	I don`t Know	No	No	4-6 years	No	No	2 years and more	3	Low sugar	No	Yes	More than 1 year
Male	31-59 Years	Saudi	Postgrad	10,001-15,000 SAR	5 or more	12 months	Equally important	Yes	No	No	Yes	Yes	No	No	Yes	No	4-6 years	No	Yes	1.5 year	Less than 3	Low sugar	No	No	More than 1 year
Male	18-30 Years	Saudi	Bachelor's degree	5000-10,000 SAR	1-2 children	6 months	Slightly important	No	Yes	No	Yes	No	No	Yes	Yes	No	Only in pain or trauma	No	No	1.5 year	3	Low sugar	No	No	More than 1 year
Female	60 years and more	Saudi	High school or less	Less than 5000 SAR	1-2 children	6 months	Not Important	Yes	Yes	Yes	No	Yes	No	I don`t Know	Yes	No	4-6 years	No	Yes	1.5 year	More than 3	No sugar	Yes	No	More than 1 year
Female	31-59 Years	Saudi	Bachelor's degree	5000-10,000 SAR	3-4 children	6 months	Slightly important	Yes	Yes	Yes	Yes	Yes	No	Yes	Yes	Yes	4-6 years	Yes	Yes	2 years and more	Less than 3	No sugar	Yes	No	More than 1 year
Female	31-59 Years	Saudi	Bachelor's degree	10,001-15,000 SAR	5 or more	12 months	Equally important	Yes	Yes	No	Yes	Yes	Yes	Yes	Yes	Yes	1-3 years	No	Yes	1 year	Less than 3	Low sugar	Yes	No	More than 1 year
Male	18-30 Years	Saudi	Bachelor's degree	More than 15,000 SAR	1-2 children	6 months	Equally important	No	No	No	No	No	No	No	No	No	1-3 years	No	No	1 year	More than 3	Moderate sugar	Yes	No	More than 1 year
Male	18-30 Years	Saudi	High school or less	Less than 5000 SAR	3-4 children	4 months	Not Important	No	Yes	No	No	No	No	I don`t Know	No	Yes	Only in pain or trauma	No	No	2 years and more	More than 3	No sugar	Yes	No	More than 1 year
Female	31-59 Years	Saudi	Bachelor's degree	5000-10,000 SAR	3-4 children	6 months	Equally important	Yes	Yes	No	Yes	Yes	No	Yes	No	Yes	Only in pain or trauma	No	Yes	1.5 year	More than 3	No sugar	Yes	No	Less than or equal to 1 year
Female	31-59 Years	Saudi	Postgrad	More than 15,000 SAR	3-4 children	6 months	Equally important	Yes	Yes	Yes	Yes	Yes	Yes	Yes	No	Yes	4-6 years	No	Yes	1 year	More than 3	No sugar	Yes	No	More than 1 year
Male	31-59 Years	Saudi	Other	10,001-15,000 SAR	3-4 children	6 months	Slightly important	Yes	Yes	No	Yes	Yes	Yes	I don`t Know	Yes	Yes	Only in pain or trauma	Yes	No	1.5 year	3	Moderate sugar	Yes	No	More than 1 year
Male	18-30 Years	Saudi	High school or less	Less than 5000 SAR	1-2 children	12 months	Slightly important	No	No	Yes	Yes	No	Yes	I don`t Know	No	No	Only in pain or trauma	No	No	1.5 year	3	Moderate sugar	Yes	No	More than 1 year
Female	18-30 Years	Saudi	Postgrad	5000-10,000 SAR	3-4 children	6 months	Slightly important	No	Yes	Yes	Yes	Yes	Yes	Yes	Yes	Yes	When the first tooth appears	Yes	Yes	1 year	Less than 3	Low sugar	Yes	Yes	Less than or equal to 1 year
Female	31-59 Years	Saudi	Bachelor's degree	10,001-15,000 SAR	3-4 children	12 months	Slightly important	Yes	Yes	Yes	Yes	Yes	No	I don`t Know	Yes	Yes	Only in pain or trauma	No	Yes	2 years and more	3	Low sugar	Yes	No	More than 1 year
Male	18-30 Years	Saudi	High school or less	Less than 5000 SAR	3-4 children	4 months	Equally important	Yes	Yes	No	Yes	Yes	Yes	Yes	Yes	Yes	When the first tooth appears	No	Yes	1.5 year	3	Low sugar	No	No	Less than or equal to 1 year
Male	31-59 Years	Saudi	Postgrad	More than 15,000 SAR	5 or more	6 months	Equally important	Yes	Yes	Yes	Yes	Yes	Yes	Yes	Yes	Yes	When the first tooth appears	No	Yes	1 year	3	Low sugar	No	No	Less than or equal to 1 year
Female	31-59 Years	Saudi	Bachelor's degree	10,001-15,000 SAR	3-4 children	6 months	Equally important	Yes	Yes	Yes	Yes	No	No	I don`t Know	Yes	Yes	Only in pain or trauma	No	Yes	1.5 year	More than 3	Moderate sugar	Yes	No	More than 1 year
Male	18-30 Years	Saudi	Bachelor's degree	5000-10,000 SAR	1-2 children	4 months	Slightly important	No	Yes	No	No	No	Yes	Yes	Yes	Yes	1-3 years	No	No	1 year	Less than 3	No sugar	Yes	No	Less than or equal to 1 year
Male	18-30 Years	Saudi	Bachelor's degree	More than 15,000 SAR	3-4 children	12 months	Equally important	Yes	Yes	Yes	Yes	Yes	Yes	Yes	Yes	Yes	When the first tooth appears	No	Yes	1 year	3	Moderate sugar	No	No	Less than or equal to 1 year
Male	31-59 Years	Saudi	Bachelor's degree	More than 15,000 SAR	3-4 children	6 months	Equally important	Yes	Yes	Yes	Yes	Yes	No	Yes	Yes	Yes	4-6 years	No	No	2 years and more	Less than 3	No sugar	No	No	More than 1 year
Male	18-30 Years	Saudi	Bachelor's degree	More than 15,000 SAR	5 or more	6 months	Equally important	Yes	Yes	Yes	Yes	Yes	Yes	Yes	Yes	Yes	When the first tooth appears	No	Yes	1.5 year	3	Low sugar	Yes	No	More than 1 year
Female	18-30 Years	Saudi	Bachelor's degree	5000-10,000 SAR	1-2 children	6 months	Equally important	Yes	Yes	No	Yes	Yes	No	Yes	Yes	No	4-6 years	Yes	Yes	2 years and more	3	Moderate sugar	Yes	No	More than 1 year
Female	31-59 Years	Saudi	Bachelor's degree	5000-10,000 SAR	3-4 children	12 months	Equally important	No	Yes	Yes	Yes	Yes	Yes	No	No	No	Only in pain or trauma	No	No	2 years and more	More than 3	Moderate sugar	Yes	Yes	More than 1 year
Female	31-59 Years	Saudi	Bachelor's degree	More than 15,000 SAR	5 or more	6 months	Equally important	Yes	Yes	Yes	Yes	Yes	No	Yes	No	Yes	Only in pain or trauma	No	No	1.5 year	More than 3	No sugar	Yes	Yes	More than 1 year
Female	31-59 Years	Saudi	Bachelor's degree	More than 15,000 SAR	5 or more	6 months	Equally important	Yes	Yes	Yes	Yes	Yes	No	Yes	Yes	Yes	4-6 years	Yes	Yes	1.5 year	3	Low sugar	Yes	No	More than 1 year
Female	18-30 Years	Saudi	Bachelor's degree	10,001-15,000 SAR	5 or more	4 months	Slightly important	Yes	Yes	Yes	Yes	No	Yes	No	Yes	Yes	4-6 years	Yes	No	1.5 year	3	Moderate sugar	Yes	No	Less than or equal to 1 year
Female	18-30 Years	Saudi	Bachelor's degree	More than 15,000 SAR	5 or more	6 months	Equally important	Yes	Yes	Yes	Yes	Yes	Yes	Yes	Yes	No	1-3 years	Yes	Yes	1 year	3	Low sugar	Yes	No	Less than or equal to 1 year
Male	31-59 Years	Saudi	Bachelor's degree	More than 15,000 SAR	3-4 children	12 months	Equally important	Yes	No	Yes	Yes	No	Yes	No	Yes	Yes	Only in pain or trauma	No	No	1 year	3	Moderate sugar	Yes	No	More than 1 year
Male	31-59 Years	Saudi	Postgrad	More than 15,000 SAR	3-4 children	6 months	Equally important	No	Yes	Yes	Yes	Yes	Yes	Yes	Yes	Yes	1-3 years	No	Yes	1 year	More than 3	Low sugar	Yes	Yes	More than 1 year
Male	31-59 Years	Saudi	Bachelor's degree	More than 15,000 SAR	3-4 children	4 months	Equally important	No	Yes	Yes	Yes	Yes	Yes	Yes	Yes	No	Only in pain or trauma	No	Yes	1 year	More than 3	Moderate sugar	Yes	No	More than 1 year
Male	31-59 Years	Non-Saudi	Postgrad	Less than 5000 SAR	1-2 children	4 months	Equally important	No	Yes	Yes	Yes	Yes	Yes	Yes	Yes	No	When the first tooth appears	Yes	Yes	1 year	3	Low sugar	Yes	Yes	Less than or equal to 1 year
Female	18-30 Years	Non-Saudi	Bachelor's degree	Less than 5000 SAR	1-2 children	6 months	Slightly important	No	Yes	Yes	Yes	No	Yes	Yes	Yes	No	When the first tooth appears	Yes	No	1 year	Less than 3	No sugar	No	No	Less than or equal to 1 year
Female	18-30 Years	Saudi	High school or less	Less than 5000 SAR	1-2 children	6 months	Slightly important	Yes	Yes	Yes	No	Yes	No	No	No	Yes	Only in pain or trauma	No	Yes	2 years and more	More than 3	No sugar	Yes	No	More than 1 year
Female	18-30 Years	Saudi	Bachelor's degree	10,001-15,000 SAR	1-2 children	6 months	Slightly important	No	Yes	Yes	No	No	Yes	Yes	No	No	Only in pain or trauma	No	Yes	1.5 year	3	No sugar	Yes	No	More than 1 year
Female	31-59 Years	Saudi	Bachelor's degree	More than 15,000 SAR	3-4 children	12 months	Equally important	No	Yes	Yes	No	No	No	Yes	No	Yes	4-6 years	No	Yes	1.5 year	More than 3	No sugar	Yes	No	More than 1 year
Male	31-59 Years	Saudi	High school or less	10,001-15,000 SAR	1-2 children	6 months	Equally important	Yes	Yes	Yes	Yes	Yes	Yes	Yes	No	Yes	1-3 years	No	No	1 year	Less than 3	Low sugar	Yes	Yes	More than 1 year
Female	31-59 Years	Saudi	Bachelor's degree	10,001-15,000 SAR	3-4 children	6 months	Equally important	Yes	Yes	Yes	No	No	No	No	No	Yes	4-6 years	No	No	1.5 year	3	No sugar	No	No	More than 1 year
Male	31-59 Years	Saudi	Bachelor's degree	5000-10,000 SAR	3-4 children	6 months	Slightly important	Yes	Yes	Yes	Yes	No	Yes	Yes	Yes	Yes	When the first tooth appears	No	Yes	2 years and more	3	No sugar	No	No	More than 1 year
Female	31-59 Years	Saudi	Bachelor's degree	10,001-15,000 SAR	1-2 children	4 months	Equally important	Yes	Yes	Yes	Yes	Yes	No	No	Yes	Yes	4-6 years	No	No	2 years and more	More than 3	Moderate sugar	No	No	More than 1 year
Male	18-30 Years	Saudi	Bachelor's degree	More than 15,000 SAR	1-2 children	6 months	Equally important	Yes	Yes	Yes	Yes	Yes	Yes	Yes	Yes	Yes	1-3 years	No	Yes	1.5 year	3	No sugar	Yes	No	More than 1 year
Male	31-59 Years	Non-Saudi	Bachelor's degree	More than 15,000 SAR	1-2 children	4 months	Equally important	No	Yes	Yes	Yes	Yes	No	Yes	Yes	No	Only in pain or trauma	No	No	2 years and more	More than 3	Moderate sugar	No	No	More than 1 year
Female	31-59 Years	Saudi	Bachelor's degree	10,001-15,000 SAR	5 or more	6 months	Slightly important	No	Yes	No	No	Yes	No	I don`t Know	Yes	Yes	Only in pain or trauma	No	Yes	1 year	3	No sugar	Yes	No	More than 1 year
Male	31-59 Years	Saudi	Postgrad	More than 15,000 SAR	5 or more	6 months	Not Important	Yes	Yes	Yes	Yes	Yes	Yes	Yes	Yes	Yes	Only in pain or trauma	No	Yes	1 year	Less than 3	Low sugar	Yes	No	Less than or equal to 1 year
Female	31-59 Years	Saudi	Bachelor's degree	10,001-15,000 SAR	5 or more	6 months	Equally important	Yes	Yes	Yes	No	Yes	No	I don`t Know	No	No	4-6 years	No	Yes	1 year	3	Low sugar	Yes	No	Less than or equal to 1 year
Female	31-59 Years	Saudi	Bachelor's degree	10,001-15,000 SAR	3-4 children	12 months	Equally important	Yes	Yes	No	Yes	No	Yes	I don`t Know	Yes	Yes	Only in pain or trauma	No	No	2 years and more	3	No sugar	Yes	No	More than 1 year
Female	31-59 Years	Saudi	High school or less	5000-10,000 SAR	5 or more	6 months	Equally important	Yes	Yes	No	Yes	Yes	Yes	Yes	Yes	Yes	Only in pain or trauma	No	Yes	1.5 year	Less than 3	High sugar	Yes	No	More than 1 year
Female	18-30 Years	Saudi	Bachelor's degree	5000-10,000 SAR	5 or more	6 months	Equally important	Yes	Yes	Yes	Yes	No	No	I don`t Know	Yes	No	1-3 years	No	Yes	1.5 year	3	No sugar	Yes	No	More than 1 year
Female	31-59 Years	Saudi	Bachelor's degree	More than 15,000 SAR	1-2 children	6 months	Equally important	Yes	Yes	Yes	Yes	Yes	No	I don`t Know	Yes	No	Only in pain or trauma	No	No	2 years and more	Less than 3	No sugar	Yes	No	More than 1 year
Female	31-59 Years	Saudi	Bachelor's degree	5000-10,000 SAR	3-4 children	6 months	Slightly important	Yes	Yes	Yes	Yes	Yes	Yes	Yes	Yes	Yes	Only in pain or trauma	No	Yes	1 year	More than 3	Low sugar	Yes	No	Less than or equal to 1 year
Female	31-59 Years	Saudi	Bachelor's degree	10,001-15,000 SAR	5 or more	6 months	Equally important	Yes	Yes	Yes	Yes	Yes	No	Yes	Yes	Yes	Only in pain or trauma	No	Yes	2 years and more	Less than 3	Low sugar	Yes	No	More than 1 year
Female	18-30 Years	Saudi	High school or less	Less than 5000 SAR	1-2 children	6 months	Equally important	Yes	Yes	Yes	Yes	Yes	No	Yes	Yes	Yes	4-6 years	Yes	Yes	2 years and more	More than 3	Low sugar	Yes	No	More than 1 year
Female	31-59 Years	Saudi	Bachelor's degree	More than 15,000 SAR	5 or more	4 months	Equally important	Yes	Yes	Yes	Yes	Yes	No	Yes	Yes	Yes	Only in pain or trauma	No	Yes	1 year	Less than 3	No sugar	Yes	No	More than 1 year
Female	31-59 Years	Saudi	Bachelor's degree	5000-10,000 SAR	1-2 children	6 months	Equally important	Yes	Yes	No	Yes	No	No	I don`t Know	Yes	Yes	Only in pain or trauma	Yes	No	1.5 year	3	High sugar	Yes	No	Less than or equal to 1 year
Female	31-59 Years	Saudi	Bachelor's degree	5000-10,000 SAR	1-2 children	6 months	Equally important	Yes	Yes	Yes	Yes	Yes	No	No	Yes	Yes	Only in pain or trauma	Yes	Yes	1.5 year	Less than 3	No sugar	Yes	Yes	More than 1 year
Female	31-59 Years	Saudi	High school or less	5000-10,000 SAR	5 or more	4 months	Slightly important	Yes	Yes	No	No	Yes	Yes	Yes	Yes	Yes	4-6 years	Yes	No	1.5 year	Less than 3	Moderate sugar	Yes	No	More than 1 year
Female	31-59 Years	Saudi	Bachelor's degree	5000-10,000 SAR	5 or more	4 months	Equally important	No	Yes	Yes	Yes	Yes	Yes	Yes	Yes	No	Only in pain or trauma	No	No	2 years and more	3	Moderate sugar	Yes	No	Less than or equal to 1 year
Male	18-30 Years	Saudi	Bachelor's degree	More than 15,000 SAR	5 or more	6 months	Slightly important	Yes	Yes	No	No	No	No	Yes	No	Yes	Only in pain or trauma	Yes	No	1 year	Less than 3	Moderate sugar	No	No	Less than or equal to 1 year
Female	31-59 Years	Saudi	Bachelor's degree	More than 15,000 SAR	1-2 children	6 months	Slightly important	No	Yes	Yes	Yes	No	No	I don`t Know	Yes	No	Only in pain or trauma	No	No	1 year	More than 3	Moderate sugar	Yes	No	More than 1 year
Male	18-30 Years	Saudi	Bachelor's degree	More than 15,000 SAR	5 or more	6 months	Slightly important	Yes	No	No	No	No	No	I don`t Know	No	No	4-6 years	Yes	No	1.5 year	3	Low sugar	Yes	No	More than 1 year
Male	60 years and more	Saudi	Bachelor's degree	More than 15,000 SAR	5 or more	6 months	Equally important	Yes	No	Yes	No	Yes	Yes	Yes	No	Yes	Only in pain or trauma	No	No	1 year	3	Low sugar	Yes	No	More than 1 year
Male	60 years and more	Saudi	Postgrad	More than 15,000 SAR	3-4 children	6 months	Equally important	Yes	Yes	Yes	Yes	Yes	No	Yes	No	Yes	Only in pain or trauma	No	Yes	1.5 year	3	No sugar	No	No	More than 1 year
Female	18-30 Years	Saudi	Bachelor's degree	5000-10,000 SAR	1-2 children	6 months	Slightly important	Yes	Yes	No	Yes	No	No	I don`t Know	Yes	No	Only in pain or trauma	No	Yes	1 year	3	Low sugar	No	No	More than 1 year
Male	31-59 Years	Saudi	Bachelor's degree	More than 15,000 SAR	5 or more	4 months	Equally important	No	Yes	No	No	Yes	Yes	Yes	Yes	Yes	Only in pain or trauma	Yes	No	1 year	More than 3	Moderate sugar	Yes	No	Less than or equal to 1 year
Female	31-59 Years	Saudi	High school or less	More than 15,000 SAR	5 or more	6 months	Equally important	Yes	Yes	Yes	No	No	No	Yes	Yes	Yes	4-6 years	No	No	1.5 year	3	No sugar	No	No	More than 1 year
Male	31-59 Years	Saudi	Bachelor's degree	More than 15,000 SAR	3-4 children	6 months	Equally important	Yes	Yes	Yes	Yes	Yes	Yes	Yes	Yes	Yes	1-3 years	No	Yes	1 year	Less than 3	Low sugar	Yes	No	More than 1 year
Male	31-59 Years	Saudi	Bachelor's degree	More than 15,000 SAR	5 or more	6 months	Equally important	Yes	Yes	No	No	No	No	Yes	Yes	Yes	Only in pain or trauma	No	Yes	1.5 year	More than 3	Low sugar	Yes	No	More than 1 year
Male	31-59 Years	Saudi	Bachelor's degree	10,001-15,000 SAR	5 or more	6 months	Equally important	No	Yes	No	Yes	No	No	Yes	Yes	Yes	Only in pain or trauma	No	No	1.5 year	Less than 3	Moderate sugar	Yes	No	More than 1 year
Male	18-30 Years	Saudi	Bachelor's degree	More than 15,000 SAR	5 or more	6 months	Equally important	Yes	Yes	Yes	Yes	Yes	Yes	Yes	Yes	Yes	Only in pain or trauma	No	Yes	1 year	Less than 3	Low sugar	Yes	Yes	Less than or equal to 1 year
Male	31-59 Years	Saudi	Postgrad	10,001-15,000 SAR	5 or more	12 months	Equally important	Yes	Yes	No	Yes	No	No	I don`t Know	No	Yes	Only in pain or trauma	No	No	1 year	More than 3	Low sugar	Yes	No	More than 1 year
Male	18-30 Years	Saudi	Bachelor's degree	More than 15,000 SAR	5 or more	12 months	Equally important	Yes	Yes	Yes	Yes	Yes	Yes	Yes	Yes	Yes	When the first tooth appears	Yes	Yes	1.5 year	3	No sugar	No	No	More than 1 year
Female	31-59 Years	Saudi	Bachelor's degree	5000-10,000 SAR	1-2 children	6 months	Slightly important	Yes	Yes	No	No	Yes	No	Yes	No	Yes	Only in pain or trauma	No	Yes	2 years and more	More than 3	Moderate sugar	Yes	No	More than 1 year
Male	31-59 Years	Saudi	Bachelor's degree	More than 15,000 SAR	5 or more	6 months	Slightly important	Yes	Yes	No	No	Yes	Yes	Yes	Yes	Yes	1-3 years	Yes	No	2 years and more	3	Moderate sugar	Yes	Yes	More than 1 year
Female	31-59 Years	Saudi	Bachelor's degree	More than 15,000 SAR	1-2 children	6 months	Equally important	Yes	Yes	No	Yes	No	No	Yes	Yes	Yes	1-3 years	No	Yes	1.5 year	Less than 3	No sugar	Yes	No	More than 1 year
Male	18-30 Years	Saudi	Bachelor's degree	5000-10,000 SAR	1-2 children	6 months	Not Important	No	Yes	No	No	No	No	I don`t Know	No	No	1-3 years	No	Yes	1.5 year	3	Moderate sugar	Yes	No	Less than or equal to 1 year
Female	31-59 Years	Saudi	Bachelor's degree	10,001-15,000 SAR	1-2 children	6 months	Equally important	No	Yes	Yes	Yes	Yes	No	No	Yes	No	4-6 years	No	No	2 years and more	More than 3	Moderate sugar	Yes	No	More than 1 year
Female	18-30 Years	Saudi	Bachelor's degree	5000-10,000 SAR	1-2 children	6 months	Equally important	Yes	Yes	Yes	Yes	No	No	Yes	No	No	When the first tooth appears	No	Yes	1 year	More than 3	Moderate sugar	Yes	Yes	More than 1 year
Female	60 years and more	Saudi	High school or less	Less than 5000 SAR	5 or more	4 months	Slightly important	Yes	Yes	Yes	Yes	No	No	I don`t Know	Yes	Yes	Only in pain or trauma	No	Yes	2 years and more	More than 3	No sugar	No	No	More than 1 year
Female	18-30 Years	Saudi	Bachelor's degree	Less than 5000 SAR	1-2 children	6 months	Slightly important	Yes	Yes	Yes	Yes	Yes	No	I don`t Know	Yes	No	1-3 years	No	Yes	1 year	More than 3	Low sugar	No	No	Less than or equal to 1 year
Female	18-30 Years	Saudi	Bachelor's degree	5000-10,000 SAR	3-4 children	6 months	Equally important	Yes	Yes	Yes	Yes	No	No	No	Yes	Yes	Only in pain or trauma	No	No	1.5 year	3	No sugar	Yes	No	More than 1 year
Female	31-59 Years	Saudi	High school or less	More than 15,000 SAR	5 or more	6 months	Slightly important	Yes	Yes	Yes	Yes	No	No	I don`t Know	Yes	Yes	4-6 years	No	No	2 years and more	More than 3	Moderate sugar	Yes	No	More than 1 year
Male	60 years and more	Saudi	High school or less	5000-10,000 SAR	5 or more	12 months	Not Important	No	No	No	No	No	No	I don`t Know	No	Yes	Only in pain or trauma	No	No	2 years and more	More than 3	No sugar	Yes	No	More than 1 year
Female	18-30 Years	Saudi	Bachelor's degree	5000-10,000 SAR	5 or more	6 months	Equally important	Yes	Yes	Yes	Yes	Yes	Yes	Yes	Yes	Yes	When the first tooth appears	No	Yes	1.5 year	3	Moderate sugar	Yes	No	More than 1 year
Male	31-59 Years	Saudi	High school or less	Less than 5000 SAR	1-2 children	4 months	Slightly important	No	Yes	Yes	No	Yes	No	I don`t Know	No	No	When the first tooth appears	No	Yes	1 year	3	No sugar	Yes	No	Less than or equal to 1 year
Male	31-59 Years	Saudi	High school or less	Less than 5000 SAR	5 or more	4 months	Not Important	No	Yes	No	No	No	No	No	No	No	When the first tooth appears	No	Yes	2 years and more	More than 3	No sugar	Yes	No	More than 1 year
Male	31-59 Years	Saudi	High school or less	5000-10,000 SAR	3-4 children	4 months	Slightly important	Yes	Yes	Yes	No	No	No	Yes	Yes	Yes	Only in pain or trauma	No	No	2 years and more	3	No sugar	Yes	Yes	More than 1 year
Male	18-30 Years	Non-Saudi	High school or less	Less than 5000 SAR	3-4 children	4 months	Not Important	Yes	Yes	Yes	Yes	Yes	Yes	Yes	Yes	Yes	When the first tooth appears	Yes	Yes	1 year	Less than 3	High sugar	Yes	Yes	Less than or equal to 1 year
Female	18-30 Years	Saudi	Bachelor's degree	10,001-15,000 SAR	3-4 children	6 months	Slightly important	Yes	Yes	No	Yes	Yes	No	Yes	Yes	No	1-3 years	No	No	1 year	3	Low sugar	Yes	Yes	More than 1 year
Female	31-59 Years	Saudi	High school or less	5000-10,000 SAR	3-4 children	4 months	Slightly important	No	Yes	Yes	Yes	No	Yes	I don`t Know	Yes	Yes	Only in pain or trauma	Yes	Yes	2 years and more	More than 3	Moderate sugar	Yes	Yes	More than 1 year
Male	31-59 Years	Saudi	High school or less	More than 15,000 SAR	5 or more	12 months	Slightly important	No	Yes	No	No	Yes	Yes	I don`t Know	No	Yes	Only in pain or trauma	Yes	Yes	1 year	3	Low sugar	Yes	No	Less than or equal to 1 year
Male	31-59 Years	Saudi	Other	5000-10,000 SAR	3-4 children	6 months	Equally important	Yes	Yes	Yes	Yes	Yes	No	No	Yes	Yes	Only in pain or trauma	Yes	No	1.5 year	More than 3	Moderate sugar	No	Yes	More than 1 year
Female	18-30 Years	Non-Saudi	High school or less	More than 15,000 SAR	1-2 children	12 months	Equally important	Yes	Yes	No	Yes	No	Yes	No	Yes	Yes	When the first tooth appears	No	No	2 years and more	3	Moderate sugar	Yes	Yes	Less than or equal to 1 year
Female	18-30 Years	Non-Saudi	Bachelor's degree	5000-10,000 SAR	1-2 children	6 months	Slightly important	No	Yes	No	Yes	Yes	Yes	Yes	Yes	No	1-3 years	No	No	1 year	3	No sugar	Yes	Yes	More than 1 year
Female	18-30 Years	Non-Saudi	Bachelor's degree	5000-10,000 SAR	1-2 children	6 months	Slightly important	No	Yes	No	Yes	Yes	Yes	Yes	Yes	No	1-3 years	No	No	1 year	3	No sugar	Yes	Yes	More than 1 year
Male	18-30 Years	Saudi	Bachelor's degree	More than 15,000 SAR	1-2 children	4 months	Not Important	No	Yes	No	No	No	No	I don`t Know	No	No	1-3 years	No	No	1.5 year	3	Moderate sugar	Yes	No	More than 1 year
Female	18-30 Years	Non-Saudi	Bachelor's degree	5000-10,000 SAR	1-2 children	4 months	Slightly important	No	No	No	Yes	Yes	No	I don`t Know	Yes	No	Only in pain or trauma	No	Yes	2 years and more	3	Low sugar	No	Yes	More than 1 year
Male	18-30 Years	Saudi	Bachelor's degree	10,001-15,000 SAR	1-2 children	6 months	Not Important	No	No	No	No	No	Yes	I don`t Know	Yes	No	Only in pain or trauma	Yes	No	2 years and more	3	Moderate sugar	No	Yes	More than 1 year
Female	18-30 Years	Saudi	Bachelor's degree	10,001-15,000 SAR	1-2 children	6 months	Slightly important	No	No	No	Yes	No	Yes	No	Yes	No	Only in pain or trauma	No	No	2 years and more	More than 3	Moderate sugar	No	No	More than 1 year
Female	31-59 Years	Non-Saudi	Bachelor's degree	More than 15,000 SAR	1-2 children	6 months	Not Important	No	No	No	No	Yes	Yes	No	Yes	Yes	Only in pain or trauma	Yes	Yes	2 years and more	3	High sugar	Yes	No	More than 1 year
Female	18-30 Years	Saudi	Bachelor's degree	More than 15,000 SAR	1-2 children	4 months	Not Important	No	Yes	No	Yes	Yes	Yes	No	Yes	No	Only in pain or trauma	Yes	Yes	1.5 year	3	High sugar	No	Yes	More than 1 year
Female	18-30 Years	Saudi	Bachelor's degree	More than 15,000 SAR	1-2 children	4 months	Slightly important	No	Yes	No	Yes	Yes	Yes	I don`t Know	Yes	No	Only in pain or trauma	Yes	Yes	1 year	More than 3	Low sugar	Yes	No	More than 1 year
Female	18-30 Years	Saudi	Bachelor's degree	More than 15,000 SAR	1-2 children	6 months	Not Important	No	Yes	No	Yes	Yes	Yes	No	No	Yes	Only in pain or trauma	Yes	Yes	1.5 year	More than 3	Moderate sugar	Yes	Yes	More than 1 year
Male	18-30 Years	Saudi	Bachelor's degree	More than 15,000 SAR	1-2 children	6 months	Not Important	No	Yes	No	Yes	Yes	Yes	I don`t Know	Yes	No	4-6 years	No	Yes	2 years and more	3	Moderate sugar	Yes	Yes	More than 1 year
Female	31-59 Years	Saudi	Bachelor's degree	10,001-15,000 SAR	3-4 children	6 months	Equally important	Yes	Yes	Yes	Yes	Yes	Yes	Yes	No	Yes	When the first tooth appears	Yes	Yes	1 year	More than 3	Moderate sugar	Yes	No	More than 1 year
Female	31-59 Years	Saudi	Postgrad	More than 15,000 SAR	1-2 children	6 months	Equally important	Yes	Yes	Yes	Yes	Yes	Yes	Yes	Yes	Yes	When the first tooth appears	No	No	2 years and more	More than 3	Low sugar	Yes	No	More than 1 year
Female	31-59 Years	Non-Saudi	Postgrad	10,001-15,000 SAR	3-4 children	6 months	Equally important	Yes	Yes	Yes	Yes	Yes	No	Yes	Yes	Yes	Only in pain or trauma	No	Yes	1.5 year	3	Low sugar	No	No	More than 1 year
Female	60 years and more	Saudi	Bachelor's degree	10,001-15,000 SAR	3-4 children	6 months	Equally important	Yes	Yes	No	No	Yes	No	Yes	No	Yes	Only in pain or trauma	No	No	1.5 year	3	Moderate sugar	Yes	No	More than 1 year
Male	18-30 Years	Non-Saudi	Other	5000-10,000 SAR	3-4 children	6 months	Equally important	Yes	Yes	Yes	Yes	Yes	Yes	I don`t Know	No	Yes	When the first tooth appears	Yes	No	1.5 year	3	No sugar	Yes	No	More than 1 year
Male	60 years and more	Saudi	High school or less	5000-10,000 SAR	5 or more	4 months	Equally important	Yes	Yes	No	No	Yes	Yes	I don`t Know	Yes	Yes	Only in pain or trauma	No	Yes	2 years and more	More than 3	No sugar	Yes	No	More than 1 year
Male	31-59 Years	Saudi	Bachelor's degree	5000-10,000 SAR	3-4 children	6 months	Slightly important	No	Yes	No	Yes	No	No	No	Yes	Yes	4-6 years	No	Yes	2 years and more	More than 3	No sugar	Yes	No	More than 1 year
Male	31-59 Years	Saudi	High school or less	5000-10,000 SAR	5 or more	4 months	Equally important	No	Yes	No	No	Yes	No	I don`t Know	No	No	Only in pain or trauma	No	Yes	2 years and more	More than 3	No sugar	Yes	Yes	More than 1 year
Male	31-59 Years	Saudi	Other	10,001-15,000 SAR	5 or more	6 months	Not Important	No	Yes	No	Yes	No	No	Yes	Yes	No	Only in pain or trauma	Yes	No	2 years and more	3	No sugar	Yes	No	Less than or equal to 1 year
Female	18-30 Years	Non-Saudi	High school or less	Less than 5000 SAR	1-2 children	4 months	Equally important	Yes	No	Yes	No	Yes	No	No	No	Yes	1-3 years	No	Yes	1.5 year	3	Low sugar	Yes	No	More than 1 year
Female	18-30 Years	Saudi	High school or less	10,001-15,000 SAR	1-2 children	4 months	Slightly important	No	Yes	No	Yes	Yes	Yes	I don`t Know	Yes	No	4-6 years	No	No	1.5 year	More than 3	No sugar	No	No	More than 1 year
Male	31-59 Years	Non-Saudi	Postgrad	More than 15,000 SAR	3-4 children	12 months	Slightly important	No	Yes	No	Yes	No	No	No	No	No	Only in pain or trauma	No	No	2 years and more	3	Low sugar	Yes	Yes	Less than or equal to 1 year
Male	31-59 Years	Non-Saudi	Postgrad	More than 15,000 SAR	3-4 children	12 months	Slightly important	No	Yes	No	Yes	No	No	No	No	No	Only in pain or trauma	No	No	2 years and more	3	Low sugar	Yes	Yes	Less than or equal to 1 year
Male	18-30 Years	Saudi	High school or less	5000-10,000 SAR	5 or more	4 months	Slightly important	No	Yes	No	No	No	No	No	No	No	Only in pain or trauma	Yes	No	1.5 year	More than 3	No sugar	No	No	More than 1 year
Male	31-59 Years	Saudi	High school or less	5000-10,000 SAR	5 or more	4 months	Slightly important	Yes	Yes	No	No	No	No	Yes	No	No	When the first tooth appears	Yes	Yes	1 year	Less than 3	No sugar	Yes	No	More than 1 year
Female	18-30 Years	Saudi	Other	5000-10,000 SAR	5 or more	12 months	Slightly important	Yes	No	Yes	Yes	No	No	No	Yes	Yes	Only in pain or trauma	No	Yes	2 years and more	More than 3	Moderate sugar	Yes	No	More than 1 year
Male	60 years and more	Saudi	High school or less	10,001-15,000 SAR	5 or more	4 months	Equally important	Yes	No	Yes	No	No	No	No	Yes	No	When the first tooth appears	No	Yes	1.5 year	3	No sugar	Yes	Yes	More than 1 year
Female	18-30 Years	Non-Saudi	Other	5000-10,000 SAR	3-4 children	12 months	Slightly important	Yes	Yes	No	Yes	Yes	No	No	Yes	No	Only in pain or trauma	Yes	Yes	1.5 year	More than 3	Moderate sugar	Yes	Yes	More than 1 year
Male	18-30 Years	Saudi	High school or less	5000-10,000 SAR	3-4 children	4 months	Equally important	No	Yes	No	No	No	No	No	No	No	4-6 years	No	No	2 years and more	More than 3	No sugar	Yes	Yes	More than 1 year
Male	18-30 Years	Saudi	High school or less	10,001-15,000 SAR	5 or more	12 months	Slightly important	No	No	No	No	Yes	No	Yes	No	No	4-6 years	Yes	No	2 years and more	More than 3	No sugar	Yes	No	Less than or equal to 1 year
Male	31-59 Years	Saudi	High school or less	Less than 5000 SAR	1-2 children	4 months	Not Important	No	Yes	Yes	No	No	Yes	I don`t Know	No	No	When the first tooth appears	Yes	No	2 years and more	Less than 3	Low sugar	Yes	No	Less than or equal to 1 year
Male	31-59 Years	Saudi	High school or less	5000-10,000 SAR	5 or more	6 months	Not Important	No	No	No	No	No	No	Yes	Yes	No	Only in pain or trauma	No	No	1 year	More than 3	No sugar	Yes	Yes	Less than or equal to 1 year
Male	18-30 Years	Saudi	High school or less	Less than 5000 SAR	1-2 children	4 months	Not Important	No	Yes	Yes	Yes	No	Yes	No	Yes	Yes	1-3 years	No	Yes	1.5 year	3	No sugar	No	Yes	More than 1 year
Male	31-59 Years	Saudi	High school or less	10,001-15,000 SAR	5 or more	6 months	Equally important	Yes	No	No	Yes	Yes	No	Yes	Yes	No	1-3 years	No	No	1.5 year	More than 3	No sugar	Yes	No	More than 1 year
Male	31-59 Years	Saudi	High school or less	5000-10,000 SAR	1-2 children	4 months	Slightly important	Yes	No	No	No	Yes	No	I don`t Know	No	No	1-3 years	No	Yes	1 year	More than 3	No sugar	No	No	More than 1 year
Male	31-59 Years	Saudi	Postgrad	5000-10,000 SAR	1-2 children	6 months	Equally important	No	No	Yes	Yes	Yes	No	Yes	Yes	Yes	Only in pain or trauma	No	No	2 years and more	More than 3	No sugar	No	Yes	Less than or equal to 1 year
Male	18-30 Years	Saudi	Other	5000-10,000 SAR	5 or more	6 months	Slightly important	Yes	Yes	No	Yes	No	Yes	Yes	No	Yes	4-6 years	No	No	1 year	More than 3	No sugar	Yes	Yes	More than 1 year
Male	18-30 Years	Saudi	High school or less	10,001-15,000 SAR	3-4 children	6 months	Not Important	No	No	Yes	Yes	No	Yes	No	No	No	When the first tooth appears	No	Yes	1.5 year	3	No sugar	Yes	Yes	More than 1 year
Male	31-59 Years	Saudi	High school or less	5000-10,000 SAR	1-2 children	12 months	Slightly important	No	Yes	Yes	Yes	No	Yes	Yes	Yes	No	When the first tooth appears	No	Yes	1.5 year	More than 3	No sugar	Yes	No	More than 1 year
Male	31-59 Years	Saudi	High school or less	5000-10,000 SAR	3-4 children	4 months	Equally important	Yes	No	Yes	No	No	No	No	Yes	No	Only in pain or trauma	Yes	No	1.5 year	More than 3	No sugar	No	No	Less than or equal to 1 year
Male	31-59 Years	Saudi	High school or less	10,001-15,000 SAR	5 or more	6 months	Slightly important	No	No	Yes	No	Yes	No	Yes	No	No	Only in pain or trauma	Yes	No	2 years and more	More than 3	No sugar	No	No	More than 1 year
Female	18-30 Years	Saudi	High school or less	5000-10,000 SAR	3-4 children	12 months	Not Important	Yes	Yes	No	Yes	No	Yes	I don`t Know	Yes	Yes	Only in pain or trauma	No	No	1.5 year	More than 3	No sugar	Yes	No	More than 1 year
Female	18-30 Years	Saudi	High school or less	10,001-15,000 SAR	1-2 children	6 months	Slightly important	No	Yes	No	No	No	No	Yes	No	No	When the first tooth appears	Yes	Yes	1 year	More than 3	Low sugar	No	No	Less than or equal to 1 year
Female	18-30 Years	Saudi	High school or less	5000-10,000 SAR	5 or more	4 months	Not Important	No	No	Yes	No	Yes	No	No	No	Yes	4-6 years	No	No	1 year	More than 3	Low sugar	No	Yes	More than 1 year
Female	18-30 Years	Saudi	High school or less	5000-10,000 SAR	1-2 children	6 months	Equally important	Yes	Yes	No	Yes	No	Yes	Yes	No	No	1-3 years	Yes	No	1.5 year	Less than 3	No sugar	Yes	Yes	Less than or equal to 1 year
Male	60 years and more	Saudi	Other	5000-10,000 SAR	1-2 children	6 months	Not Important	Yes	Yes	Yes	No	Yes	Yes	I don`t Know	No	Yes	1-3 years	No	Yes	1.5 year	Less than 3	No sugar	No	No	More than 1 year
Male	18-30 Years	Saudi	High school or less	More than 15,000 SAR	5 or more	6 months	Slightly important	No	No	Yes	No	No	No	Yes	No	No	Only in pain or trauma	Yes	Yes	1.5 year	More than 3	No sugar	Yes	No	More than 1 year
Male	18-30 Years	Saudi	Bachelor's degree	5000-10,000 SAR	5 or more	4 months	Not Important	Yes	No	Yes	No	Yes	No	Yes	No	No	Only in pain or trauma	No	Yes	1.5 year	More than 3	No sugar	No	No	Less than or equal to 1 year
Male	60 years and more	Saudi	Other	Less than 5000 SAR	5 or more	4 months	Slightly important	No	Yes	Yes	No	Yes	No	No	No	Yes	Only in pain or trauma	No	No	1 year	3	No sugar	No	No	More than 1 year
Male	18-30 Years	Saudi	Bachelor's degree	5000-10,000 SAR	3-4 children	4 months	Equally important	Yes	Yes	Yes	No	Yes	No	Yes	No	Yes	When the first tooth appears	No	No	2 years and more	More than 3	No sugar	Yes	Yes	More than 1 year
Male	18-30 Years	Saudi	High school or less	10,001-15,000 SAR	1-2 children	4 months	Slightly important	Yes	Yes	No	Yes	No	Yes	No	No	Yes	Only in pain or trauma	No	No	1.5 year	More than 3	No sugar	Yes	No	Less than or equal to 1 year
Male	60 years and more	Saudi	High school or less	5000-10,000 SAR	5 or more	6 months	Slightly important	Yes	Yes	No	Yes	No	Yes	No	Yes	Yes	When the first tooth appears	No	Yes	2 years and more	3	No sugar	Yes	No	Less than or equal to 1 year
Male	18-30 Years	Saudi	High school or less	5000-10,000 SAR	1-2 children	6 months	Equally important	No	Yes	Yes	No	Yes	No	Yes	No	No	Only in pain or trauma	No	Yes	2 years and more	More than 3	No sugar	No	No	More than 1 year
Female	18-30 Years	Saudi	High school or less	10,001-15,000 SAR	5 or more	6 months	Equally important	Yes	Yes	No	Yes	Yes	No	Yes	Yes	No	Only in pain or trauma	No	Yes	1 year	More than 3	No sugar	Yes	No	Less than or equal to 1 year
Male	31-59 Years	Saudi	Postgrad	5000-10,000 SAR	5 or more	4 months	Slightly important	Yes	Yes	No	Yes	No	Yes	I don`t Know	No	Yes	When the first tooth appears	Yes	No	1.5 year	3	No sugar	No	No	More than 1 year
Female	18-30 Years	Saudi	Bachelor's degree	5000-10,000 SAR	3-4 children	12 months	Not Important	No	No	Yes	No	Yes	No	Yes	No	No	1-3 years	No	Yes	1 year	More than 3	No sugar	Yes	Yes	Less than or equal to 1 year
Female	31-59 Years	Saudi	Bachelor's degree	10,001-15,000 SAR	1-2 children	4 months	Not Important	No	Yes	Yes	Yes	Yes	Yes	Yes	Yes	No	1-3 years	No	No	1.5 year	Less than 3	No sugar	Yes	No	More than 1 year
Female	60 years and more	Saudi	Other	More than 15,000 SAR	5 or more	6 months	Equally important	Yes	Yes	No	Yes	No	Yes	I don`t Know	Yes	No	Only in pain or trauma	Yes	No	1 year	Less than 3	No sugar	No	No	More than 1 year
Male	60 years and more	Saudi	Other	5000-10,000 SAR	5 or more	6 months	Equally important	Yes	Yes	No	Yes	No	Yes	I don`t Know	Yes	Yes	1-3 years	Yes	Yes	1.5 year	3	Low sugar	Yes	No	More than 1 year
Male	60 years and more	Saudi	High school or less	5000-10,000 SAR	5 or more	6 months	Equally important	Yes	Yes	No	No	No	No	Yes	No	Yes	Only in pain or trauma	No	No	1 year	3	No sugar	Yes	No	Less than or equal to 1 year
Female	60 years and more	Saudi	Other	Less than 5000 SAR	5 or more	4 months	Slightly important	No	Yes	No	No	No	No	Yes	No	No	Only in pain or trauma	No	No	1 year	Less than 3	No sugar	Yes	No	More than 1 year
Female	18-30 Years	Non-Saudi	High school or less	10,001-15,000 SAR	1-2 children	4 months	Not Important	No	No	No	No	No	No	No	No	No	Only in pain or trauma	Yes	Yes	2 years and more	More than 3	No sugar	Yes	No	More than 1 year
Female	60 years and more	Saudi	Other	5000-10,000 SAR	5 or more	6 months	Slightly important	Yes	Yes	No	Yes	No	Yes	No	Yes	No	When the first tooth appears	No	Yes	1.5 year	3	High sugar	No	Yes	More than 1 year
Female	18-30 Years	Saudi	High school or less	5000-10,000 SAR	1-2 children	6 months	Equally important	No	Yes	No	Yes	No	Yes	I don`t Know	Yes	No	When the first tooth appears	No	Yes	2 years and more	More than 3	No sugar	No	Yes	More than 1 year
Male	18-30 Years	Saudi	High school or less	10,001-15,000 SAR	3-4 children	4 months	Equally important	Yes	No	Yes	Yes	Yes	Yes	Yes	Yes	Yes	1-3 years	Yes	Yes	1 year	Less than 3	No sugar	No	Yes	More than 1 year
Male	31-59 Years	Saudi	High school or less	10,001-15,000 SAR	5 or more	6 months	Slightly important	No	No	No	No	No	No	No	No	No	4-6 years	No	No	1.5 year	More than 3	No sugar	Yes	Yes	More than 1 year
Female	31-59 Years	Saudi	High school or less	10,001-15,000 SAR	5 or more	6 months	Equally important	Yes	No	Yes	Yes	No	Yes	Yes	Yes	No	Only in pain or trauma	Yes	Yes	1.5 year	More than 3	No sugar	Yes	Yes	More than 1 year
Male	31-59 Years	Saudi	High school or less	10,001-15,000 SAR	3-4 children	4 months	Equally important	Yes	Yes	Yes	Yes	Yes	Yes	Yes	Yes	No	Only in pain or trauma	No	No	2 years and more	More than 3	No sugar	No	No	More than 1 year
Female	18-30 Years	Saudi	High school or less	10,001-15,000 SAR	5 or more	6 months	Slightly important	No	No	Yes	No	Yes	No	Yes	No	Yes	1-3 years	No	Yes	1.5 year	Less than 3	Moderate sugar	No	No	More than 1 year
Male	31-59 Years	Saudi	High school or less	More than 15,000 SAR	1-2 children	6 months	Not Important	Yes	Yes	Yes	No	No	No	No	No	Yes	Only in pain or trauma	Yes	No	2 years and more	More than 3	No sugar	No	No	More than 1 year
Male	31-59 Years	Saudi	High school or less	5000-10,000 SAR	3-4 children	4 months	Not Important	No	No	No	No	No	No	No	No	No	4-6 years	No	No	1 year	Less than 3	No sugar	No	No	More than 1 year
Female	18-30 Years	Saudi	Bachelor's degree	5000-10,000 SAR	3-4 children	6 months	Equally important	Yes	Yes	No	No	No	No	Yes	No	Yes	Only in pain or trauma	No	Yes	1.5 year	3	No sugar	Yes	No	Less than or equal to 1 year
Male	31-59 Years	Saudi	High school or less	5000-10,000 SAR	1-2 children	4 months	Equally important	Yes	Yes	Yes	Yes	Yes	No	I don`t Know	No	No	Only in pain or trauma	No	No	1 year	3	No sugar	Yes	No	Less than or equal to 1 year
Male	31-59 Years	Saudi	Bachelor's degree	5000-10,000 SAR	3-4 children	12 months	Slightly important	Yes	Yes	Yes	Yes	Yes	Yes	Yes	No	Yes	Only in pain or trauma	No	Yes	2 years and more	3	No sugar	Yes	No	Less than or equal to 1 year
Male	18-30 Years	Saudi	Other	5000-10,000 SAR	3-4 children	12 months	Slightly important	No	Yes	Yes	No	No	No	I don`t Know	Yes	Yes	4-6 years	Yes	No	2 years and more	More than 3	No sugar	Yes	Yes	More than 1 year
Male	31-59 Years	Saudi	High school or less	5000-10,000 SAR	1-2 children	6 months	Slightly important	Yes	Yes	No	Yes	Yes	Yes	Yes	Yes	Yes	4-6 years	No	No	1.5 year	3	No sugar	Yes	No	Less than or equal to 1 year
Male	18-30 Years	Saudi	Other	10,001-15,000 SAR	5 or more	12 months	Equally important	No	Yes	Yes	No	No	Yes	No	Yes	No	Only in pain or trauma	No	No	2 years and more	More than 3	Low sugar	Yes	Yes	More than 1 year
Male	31-59 Years	Saudi	Other	More than 15,000 SAR	5 or more	12 months	Equally important	Yes	Yes	No	No	No	Yes	I don`t Know	No	Yes	Only in pain or trauma	Yes	No	1 year	3	Moderate sugar	Yes	Yes	Less than or equal to 1 year
Male	31-59 Years	Saudi	Other	5000-10,000 SAR	1-2 children	12 months	Equally important	No	No	No	Yes	Yes	No	Yes	Yes	Yes	Only in pain or trauma	Yes	No	2 years and more	More than 3	Low sugar	Yes	No	More than 1 year
Male	31-59 Years	Saudi	High school or less	5000-10,000 SAR	1-2 children	4 months	Not Important	Yes	Yes	No	No	No	No	Yes	No	Yes	4-6 years	Yes	Yes	1.5 year	More than 3	No sugar	No	Yes	More than 1 year
Male	31-59 Years	Saudi	High school or less	5000-10,000 SAR	3-4 children	6 months	Slightly important	Yes	Yes	Yes	Yes	No	No	I don`t Know	Yes	Yes	4-6 years	No	No	2 years and more	Less than 3	Low sugar	Yes	No	More than 1 year
Male	18-30 Years	Saudi	High school or less	10,001-15,000 SAR	5 or more	6 months	Equally important	Yes	Yes	No	Yes	Yes	No	Yes	Yes	Yes	4-6 years	No	Yes	1.5 year	3	Low sugar	No	Yes	More than 1 year
Male	31-59 Years	Saudi	Bachelor's degree	More than 15,000 SAR	1-2 children	4 months	Equally important	No	Yes	Yes	No	Yes	No	Yes	No	No	When the first tooth appears	No	No	1 year	More than 3	High sugar	No	Yes	More than 1 year
Female	31-59 Years	Saudi	Bachelor's degree	10,001-15,000 SAR	3-4 children	4 months	Equally important	Yes	Yes	No	Yes	No	Yes	I don`t Know	Yes	No	When the first tooth appears	No	Yes	1.5 year	3	High sugar	No	Yes	More than 1 year
Female	31-59 Years	Saudi	High school or less	More than 15,000 SAR	5 or more	12 months	Not Important	No	No	Yes	No	Yes	No	Yes	No	Yes	4-6 years	Yes	No	1 year	3	Low sugar	Yes	No	Less than or equal to 1 year
Female	31-59 Years	Non-Saudi	High school or less	Less than 5000 SAR	1-2 children	12 months	Slightly important	Yes	Yes	No	Yes	No	No	I don`t Know	Yes	No	Only in pain or trauma	No	No	2 years and more	3	Moderate sugar	Yes	Yes	More than 1 year
Male	31-59 Years	Saudi	High school or less	5000-10,000 SAR	5 or more	4 months	Equally important	No	Yes	No	No	No	No	Yes	No	Yes	4-6 years	No	No	2 years and more	More than 3	No sugar	Yes	No	More than 1 year
Male	31-59 Years	Saudi	Bachelor's degree	5000-10,000 SAR	1-2 children	4 months	Equally important	Yes	Yes	No	Yes	No	Yes	Yes	No	Yes	Only in pain or trauma	No	Yes	1 year	Less than 3	No sugar	No	Yes	More than 1 year
Male	31-59 Years	Non-Saudi	High school or less	5000-10,000 SAR	3-4 children	6 months	Equally important	Yes	Yes	No	Yes	Yes	No	Yes	Yes	Yes	4-6 years	Yes	No	2 years and more	Less than 3	Low sugar	Yes	No	More than 1 year
Male	60 years and more	Saudi	Other	5000-10,000 SAR	5 or more	12 months	Not Important	No	Yes	Yes	Yes	Yes	Yes	Yes	Yes	No	When the first tooth appears	No	Yes	2 years and more	Less than 3	No sugar	Yes	No	More than 1 year
Male	60 years and more	Saudi	Bachelor's degree	10,001-15,000 SAR	1-2 children	6 months	Equally important	Yes	No	No	No	No	No	Yes	No	Yes	4-6 years	Yes	No	1 year	3	High sugar	No	Yes	More than 1 year
Female	31-59 Years	Saudi	High school or less	5000-10,000 SAR	1-2 children	6 months	Equally important	No	No	No	Yes	No	No	Yes	No	Yes	1-3 years	No	Yes	1.5 year	Less than 3	Low sugar	Yes	No	More than 1 year
Female	31-59 Years	Saudi	Bachelor's degree	10,001-15,000 SAR	5 or more	12 months	Equally important	No	No	No	No	No	No	Yes	No	Yes	Only in pain or trauma	No	No	1.5 year	More than 3	No sugar	No	No	More than 1 year
Male	31-59 Years	Saudi	High school or less	5000-10,000 SAR	3-4 children	4 months	Not Important	Yes	Yes	Yes	Yes	Yes	No	Yes	Yes	No	Only in pain or trauma	No	Yes	1 year	Less than 3	No sugar	No	Yes	More than 1 year
Male	60 years and more	Saudi	High school or less	10,001-15,000 SAR	5 or more	12 months	Not Important	No	No	Yes	No	Yes	No	Yes	No	Yes	4-6 years	No	No	2 years and more	More than 3	High sugar	No	Yes	More than 1 year
Male	18-30 Years	Saudi	Other	More than 15,000 SAR	5 or more	12 months	Equally important	Yes	No	No	Yes	No	Yes	No	Yes	No	When the first tooth appears	No	Yes	2 years and more	More than 3	No sugar	No	No	Less than or equal to 1 year
Male	18-30 Years	Saudi	Bachelor's degree	More than 15,000 SAR	5 or more	4 months	Equally important	Yes	Yes	No	Yes	No	Yes	No	No	Yes	Only in pain or trauma	Yes	No	1.5 year	More than 3	No sugar	No	No	More than 1 year
Male	31-59 Years	Saudi	High school or less	5000-10,000 SAR	1-2 children	12 months	Not Important	No	No	No	No	No	No	I don`t Know	No	Yes	Only in pain or trauma	No	No	2 years and more	More than 3	No sugar	No	No	More than 1 year
Female	31-59 Years	Saudi	Bachelor's degree	10,001-15,000 SAR	3-4 children	6 months	Equally important	Yes	Yes	No	Yes	Yes	No	Yes	Yes	Yes	When the first tooth appears	No	No	1.5 year	3	No sugar	Yes	No	Less than or equal to 1 year
Male	18-30 Years	Saudi	High school or less	More than 15,000 SAR	5 or more	4 months	Slightly important	No	No	No	No	No	No	No	No	Yes	4-6 years	No	Yes	1.5 year	3	Moderate sugar	No	Yes	More than 1 year
Male	31-59 Years	Saudi	Bachelor's degree	More than 15,000 SAR	3-4 children	6 months	Equally important	Yes	Yes	Yes	Yes	Yes	No	Yes	Yes	Yes	4-6 years	Yes	Yes	2 years and more	Less than 3	Moderate sugar	Yes	Yes	More than 1 year
Female	18-30 Years	Saudi	Bachelor's degree	10,001-15,000 SAR	3-4 children	6 months	Slightly important	Yes	Yes	Yes	Yes	Yes	Yes	I don`t Know	Yes	Yes	Only in pain or trauma	No	No	2 years and more	3	Low sugar	No	No	More than 1 year
Female	31-59 Years	Saudi	High school or less	10,001-15,000 SAR	1-2 children	6 months	Slightly important	Yes	Yes	Yes	Yes	Yes	No	Yes	Yes	Yes	Only in pain or trauma	No	No	2 years and more	More than 3	No sugar	Yes	No	More than 1 year
Male	18-30 Years	Saudi	High school or less	10,001-15,000 SAR	1-2 children	6 months	Slightly important	Yes	Yes	No	Yes	Yes	No	I don`t Know	No	Yes	Only in pain or trauma	No	No	2 years and more	3	Low sugar	Yes	No	More than 1 year
Male	31-59 Years	Saudi	Other	10,001-15,000 SAR	1-2 children	12 months	Slightly important	Yes	Yes	Yes	No	Yes	No	No	No	No	Only in pain or trauma	No	No	2 years and more	More than 3	No sugar	Yes	No	More than 1 year
Female	18-30 Years	Saudi	High school or less	5000-10,000 SAR	3-4 children	6 months	Slightly important	Yes	Yes	No	No	Yes	Yes	I don`t Know	Yes	Yes	4-6 years	No	No	2 years and more	3	No sugar	Yes	No	More than 1 year
Female	18-30 Years	Saudi	Bachelor's degree	5000-10,000 SAR	1-2 children	6 months	Equally important	Yes	No	No	No	Yes	No	I don`t Know	No	No	Only in pain or trauma	No	No	2 years and more	More than 3	No sugar	Yes	No	More than 1 year
Female	18-30 Years	Saudi	Other	10,001-15,000 SAR	5 or more	12 months	Equally important	No	Yes	Yes	No	Yes	Yes	I don`t Know	No	No	4-6 years	No	No	1.5 year	More than 3	No sugar	Yes	No	More than 1 year
Female	18-30 Years	Saudi	Other	10,001-15,000 SAR	1-2 children	12 months	Equally important	No	Yes	Yes	No	Yes	Yes	Yes	No	No	Only in pain or trauma	Yes	No	1.5 year	More than 3	No sugar	No	No	More than 1 year
Female	18-30 Years	Saudi	Other	10,001-15,000 SAR	3-4 children	12 months	Not Important	No	Yes	Yes	No	No	Yes	I don`t Know	No	No	Only in pain or trauma	No	No	2 years and more	More than 3	No sugar	Yes	No	More than 1 year
Female	18-30 Years	Saudi	Bachelor's degree	5000-10,000 SAR	5 or more	12 months	Equally important	Yes	Yes	No	No	No	No	I don`t Know	No	No	Only in pain or trauma	Yes	No	2 years and more	More than 3	No sugar	No	Yes	More than 1 year
Male	18-30 Years	Saudi	Bachelor's degree	5000-10,000 SAR	3-4 children	6 months	Equally important	Yes	Yes	Yes	Yes	Yes	No	Yes	No	No	4-6 years	No	No	1.5 year	3	Low sugar	Yes	No	Less than or equal to 1 year
Female	18-30 Years	Saudi	Bachelor's degree	Less than 5000 SAR	1-2 children	4 months	Slightly important	Yes	Yes	Yes	Yes	Yes	No	Yes	Yes	No	Only in pain or trauma	No	No	1.5 year	Less than 3	Moderate sugar	No	No	More than 1 year
Male	31-59 Years	Saudi	Bachelor's degree	5000-10,000 SAR	3-4 children	6 months	Equally important	No	Yes	Yes	Yes	Yes	Yes	No	Yes	Yes	4-6 years	Yes	No	1 year	3	Moderate sugar	Yes	Yes	Less than or equal to 1 year
Male	60 years and more	Non-Saudi	High school or less	5000-10,000 SAR	1-2 children	12 months	Slightly important	Yes	Yes	Yes	Yes	No	Yes	No	Yes	Yes	4-6 years	Yes	No	1 year	Less than 3	High sugar	No	No	Less than or equal to 1 year
Female	18-30 Years	Saudi	Bachelor's degree	5000-10,000 SAR	1-2 children	6 months	Equally important	Yes	Yes	Yes	Yes	Yes	Yes	Yes	Yes	Yes	Only in pain or trauma	No	No	1.5 year	3	No sugar	Yes	Yes	Less than or equal to 1 year
Male	18-30 Years	Non-Saudi	Bachelor's degree	5000-10,000 SAR	3-4 children	4 months	Equally important	Yes	Yes	Yes	Yes	Yes	Yes	Yes	Yes	Yes	4-6 years	Yes	Yes	1 year	Less than 3	Moderate sugar	Yes	Yes	Less than or equal to 1 year
Male	60 years and more	Saudi	Postgrad	10,001-15,000 SAR	5 or more	6 months	Equally important	Yes	Yes	Yes	Yes	Yes	Yes	Yes	Yes	Yes	1-3 years	Yes	No	1.5 year	3	High sugar	No	No	Less than or equal to 1 year
Female	31-59 Years	Saudi	High school or less	Less than 5000 SAR	5 or more	4 months	Slightly important	Yes	Yes	No	No	No	No	I don`t Know	Yes	Yes	Only in pain or trauma	No	Yes	1 year	More than 3	Moderate sugar	Yes	No	Less than or equal to 1 year
Male	31-59 Years	Non-Saudi	Other	Less than 5000 SAR	3-4 children	4 months	Equally important	Yes	Yes	Yes	Yes	Yes	Yes	I don`t Know	Yes	No	Only in pain or trauma	Yes	No	1 year	Less than 3	Low sugar	Yes	Yes	Less than or equal to 1 year
Female	18-30 Years	Saudi	Postgrad	10,001-15,000 SAR	1-2 children	6 months	Equally important	Yes	Yes	Yes	Yes	Yes	Yes	Yes	Yes	Yes	When the first tooth appears	No	Yes	1 year	3	No sugar	Yes	No	Less than or equal to 1 year
Male	31-59 Years	Saudi	Bachelor's degree	5000-10,000 SAR	3-4 children	12 months	Equally important	Yes	Yes	Yes	Yes	Yes	Yes	Yes	No	Yes	1-3 years	Yes	No	1.5 year	Less than 3	Moderate sugar	Yes	Yes	Less than or equal to 1 year
Male	31-59 Years	Saudi	Postgrad	10,001-15,000 SAR	3-4 children	6 months	Equally important	Yes	Yes	Yes	Yes	Yes	Yes	No	Yes	Yes	When the first tooth appears	Yes	Yes	1.5 year	3	Moderate sugar	Yes	Yes	Less than or equal to 1 year
Female	60 years and more	Saudi	Other	5000-10,000 SAR	1-2 children	4 months	Slightly important	Yes	Yes	No	No	No	Yes	No	Yes	Yes	Only in pain or trauma	Yes	Yes	1.5 year	3	Low sugar	Yes	Yes	Less than or equal to 1 year
Female	31-59 Years	Saudi	Postgrad	5000-10,000 SAR	3-4 children	4 months	Slightly important	Yes	Yes	No	Yes	Yes	No	No	Yes	Yes	4-6 years	No	Yes	2 years and more	More than 3	Moderate sugar	Yes	Yes	Less than or equal to 1 year
Male	31-59 Years	Saudi	Postgrad	5000-10,000 SAR	3-4 children	6 months	Slightly important	No	No	Yes	Yes	No	Yes	I don`t Know	Yes	Yes	1-3 years	No	Yes	1.5 year	3	Moderate sugar	No	Yes	More than 1 year
Female	60 years and more	Saudi	High school or less	Less than 5000 SAR	3-4 children	12 months	Slightly important	Yes	Yes	No	Yes	No	No	Yes	No	Yes	4-6 years	No	No	2 years and more	More than 3	High sugar	Yes	No	More than 1 year
Male	60 years and more	Saudi	Bachelor's degree	5000-10,000 SAR	3-4 children	4 months	Slightly important	Yes	Yes	No	No	Yes	Yes	No	Yes	No	When the first tooth appears	Yes	No	1 year	3	Moderate sugar	No	Yes	Less than or equal to 1 year
Male	31-59 Years	Saudi	Postgrad	5000-10,000 SAR	3-4 children	6 months	Equally important	Yes	Yes	Yes	Yes	No	No	Yes	Yes	No	1-3 years	No	Yes	1.5 year	3	Moderate sugar	Yes	No	More than 1 year
Female	31-59 Years	Saudi	Bachelor's degree	More than 15,000 SAR	1-2 children	6 months	Equally important	Yes	Yes	Yes	Yes	Yes	No	Yes	Yes	Yes	When the first tooth appears	No	Yes	1 year	3	No sugar	No	No	Less than or equal to 1 year
Male	18-30 Years	Saudi	Bachelor's degree	5000-10,000 SAR	1-2 children	6 months	Equally important	Yes	Yes	Yes	Yes	Yes	Yes	I don`t Know	Yes	Yes	When the first tooth appears	No	Yes	2 years and more	More than 3	No sugar	Yes	No	More than 1 year
Female	31-59 Years	Saudi	High school or less	5000-10,000 SAR	5 or more	6 months	Not Important	Yes	Yes	No	Yes	No	Yes	I don`t Know	Yes	Yes	Only in pain or trauma	No	Yes	2 years and more	More than 3	Moderate sugar	Yes	No	More than 1 year
Female	31-59 Years	Saudi	High school or less	5000-10,000 SAR	5 or more	6 months	Slightly important	Yes	Yes	No	Yes	No	Yes	Yes	Yes	Yes	1-3 years	No	Yes	2 years and more	More than 3	Moderate sugar	Yes	No	More than 1 year
Female	18-30 Years	Saudi	Bachelor's degree	5000-10,000 SAR	1-2 children	6 months	Equally important	Yes	Yes	Yes	Yes	Yes	Yes	I don`t Know	Yes	No	4-6 years	Yes	No	1.5 year	3	Low sugar	Yes	No	More than 1 year
Female	18-30 Years	Non-Saudi	Bachelor's degree	5000-10,000 SAR	3-4 children	6 months	Slightly important	Yes	No	Yes	Yes	No	Yes	Yes	No	No	When the first tooth appears	Yes	No	1.5 year	3	Moderate sugar	Yes	No	Less than or equal to 1 year
Male	31-59 Years	Saudi	High school or less	5000-10,000 SAR	1-2 children	6 months	Equally important	Yes	Yes	Yes	Yes	No	Yes	Yes	Yes	Yes	1-3 years	Yes	Yes	1 year	Less than 3	Moderate sugar	Yes	No	Less than or equal to 1 year
Male	31-59 Years	Saudi	Postgrad	5000-10,000 SAR	3-4 children	12 months	Slightly important	Yes	Yes	Yes	Yes	Yes	No	Yes	No	Yes	4-6 years	No	Yes	1 year	More than 3	Moderate sugar	Yes	Yes	Less than or equal to 1 year
Male	18-30 Years	Saudi	High school or less	5000-10,000 SAR	3-4 children	6 months	Slightly important	Yes	No	Yes	Yes	No	Yes	Yes	Yes	Yes	4-6 years	Yes	No	1.5 year	Less than 3	Moderate sugar	Yes	Yes	More than 1 year
Male	31-59 Years	Non-Saudi	Other	10,001-15,000 SAR	1-2 children	4 months	Slightly important	Yes	Yes	Yes	Yes	No	Yes	No	Yes	Yes	1-3 years	Yes	No	1.5 year	3	Moderate sugar	Yes	Yes	Less than or equal to 1 year
Male	31-59 Years	Non-Saudi	Bachelor's degree	5000-10,000 SAR	3-4 children	6 months	Slightly important	No	Yes	Yes	No	Yes	Yes	No	Yes	Yes	1-3 years	Yes	No	1 year	3	Moderate sugar	Yes	No	Less than or equal to 1 year
Male	18-30 Years	Non-Saudi	Bachelor's degree	10,001-15,000 SAR	3-4 children	6 months	Not Important	No	Yes	No	No	Yes	Yes	Yes	Yes	No	When the first tooth appears	Yes	Yes	1 year	3	High sugar	Yes	Yes	Less than or equal to 1 year
Male	31-59 Years	Saudi	High school or less	5000-10,000 SAR	3-4 children	6 months	Slightly important	Yes	Yes	Yes	Yes	Yes	Yes	No	Yes	No	1-3 years	Yes	No	1.5 year	3	Moderate sugar	No	Yes	Less than or equal to 1 year
Female	18-30 Years	Non-Saudi	High school or less	5000-10,000 SAR	1-2 children	6 months	Equally important	Yes	No	No	Yes	No	No	Yes	Yes	Yes	1-3 years	Yes	Yes	1 year	3	High sugar	Yes	No	Less than or equal to 1 year
Female	31-59 Years	Saudi	Postgrad	10,001-15,000 SAR	3-4 children	6 months	Slightly important	No	Yes	Yes	No	Yes	Yes	No	Yes	Yes	4-6 years	Yes	No	1.5 year	Less than 3	Moderate sugar	No	Yes	More than 1 year
Female	31-59 Years	Saudi	Bachelor's degree	10,001-15,000 SAR	3-4 children	12 months	Not Important	No	Yes	Yes	No	Yes	No	No	Yes	Yes	4-6 years	Yes	Yes	1.5 year	3	High sugar	No	Yes	Less than or equal to 1 year
Male	31-59 Years	Non-Saudi	Bachelor's degree	Less than 5000 SAR	3-4 children	6 months	Slightly important	Yes	Yes	No	No	Yes	No	No	Yes	Yes	1-3 years	Yes	Yes	1 year	3	Moderate sugar	Yes	No	Less than or equal to 1 year
Male	31-59 Years	Saudi	Postgrad	5000-10,000 SAR	3-4 children	6 months	Equally important	Yes	Yes	No	Yes	No	Yes	No	Yes	Yes	1-3 years	Yes	No	1.5 year	3	High sugar	No	Yes	More than 1 year
Male	31-59 Years	Saudi	Other	10,001-15,000 SAR	3-4 children	6 months	Slightly important	Yes	Yes	Yes	No	Yes	No	No	Yes	Yes	1-3 years	No	Yes	1.5 year	3	High sugar	No	No	Less than or equal to 1 year
Male	31-59 Years	Saudi	Bachelor's degree	More than 15,000 SAR	3-4 children	6 months	Not Important	No	Yes	Yes	Yes	Yes	Yes	Yes	Yes	Yes	1-3 years	Yes	Yes	1 year	Less than 3	Moderate sugar	No	Yes	Less than or equal to 1 year
Male	31-59 Years	Saudi	Postgrad	10,001-15,000 SAR	1-2 children	4 months	Equally important	Yes	No	Yes	Yes	Yes	Yes	No	Yes	Yes	4-6 years	Yes	No	1.5 year	Less than 3	Moderate sugar	Yes	No	Less than or equal to 1 year
Female	31-59 Years	Saudi	Bachelor's degree	5000-10,000 SAR	3-4 children	6 months	Slightly important	No	Yes	No	Yes	No	Yes	No	Yes	No	1-3 years	Yes	Yes	1.5 year	Less than 3	Moderate sugar	No	Yes	Less than or equal to 1 year
Male	31-59 Years	Non-Saudi	Bachelor's degree	10,001-15,000 SAR	3-4 children	6 months	Slightly important	No	Yes	No	Yes	No	Yes	No	Yes	No	1-3 years	Yes	No	1 year	3	Moderate sugar	Yes	No	More than 1 year
Male	31-59 Years	Saudi	Bachelor's degree	5000-10,000 SAR	3-4 children	6 months	Slightly important	Yes	No	Yes	No	Yes	No	Yes	Yes	Yes	Only in pain or trauma	Yes	No	1.5 year	Less than 3	Moderate sugar	Yes	Yes	More than 1 year
Male	60 years and more	Saudi	Other	5000-10,000 SAR	3-4 children	6 months	Equally important	Yes	Yes	Yes	No	Yes	No	Yes	No	Yes	4-6 years	No	Yes	1.5 year	3	Moderate sugar	Yes	No	More than 1 year
Male	31-59 Years	Saudi	Other	5000-10,000 SAR	3-4 children	6 months	Slightly important	Yes	No	Yes	Yes	No	Yes	Yes	Yes	Yes	1-3 years	Yes	No	1.5 year	3	Moderate sugar	Yes	Yes	Less than or equal to 1 year
Male	31-59 Years	Non-Saudi	Other	10,001-15,000 SAR	3-4 children	4 months	Slightly important	Yes	Yes	No	Yes	No	Yes	Yes	Yes	Yes	1-3 years	No	Yes	1.5 year	3	High sugar	No	Yes	More than 1 year
Male	18-30 Years	Non-Saudi	High school or less	5000-10,000 SAR	3-4 children	6 months	Equally important	Yes	Yes	No	No	No	No	Yes	Yes	Yes	1-3 years	Yes	Yes	1.5 year	3	Moderate sugar	Yes	No	More than 1 year
Male	31-59 Years	Saudi	Postgrad	5000-10,000 SAR	3-4 children	6 months	Equally important	Yes	Yes	Yes	No	Yes	No	Yes	Yes	No	1-3 years	Yes	Yes	1.5 year	3	Moderate sugar	Yes	Yes	Less than or equal to 1 year
Female	60 years and more	Non-Saudi	Other	10,001-15,000 SAR	3-4 children	4 months	Equally important	Yes	Yes	Yes	Yes	No	Yes	Yes	Yes	No	1-3 years	Yes	Yes	1.5 year	Less than 3	High sugar	No	Yes	More than 1 year
Male	31-59 Years	Non-Saudi	Bachelor's degree	5000-10,000 SAR	3-4 children	6 months	Slightly important	Yes	Yes	No	Yes	Yes	Yes	No	Yes	Yes	4-6 years	No	Yes	1.5 year	3	High sugar	Yes	Yes	More than 1 year
Female	31-59 Years	Saudi	Postgrad	5000-10,000 SAR	3-4 children	6 months	Slightly important	Yes	Yes	No	Yes	Yes	No	Yes	Yes	No	1-3 years	Yes	No	1.5 year	3	Low sugar	Yes	Yes	More than 1 year
Male	31-59 Years	Saudi	Postgrad	10,001-15,000 SAR	3-4 children	4 months	Slightly important	Yes	No	Yes	Yes	No	Yes	Yes	Yes	Yes	1-3 years	Yes	No	1 year	3	Moderate sugar	Yes	No	More than 1 year
Male	18-30 Years	Saudi	Bachelor's degree	5000-10,000 SAR	1-2 children	6 months	Equally important	Yes	No	Yes	Yes	No	No	Yes	Yes	Yes	4-6 years	Yes	No	1.5 year	3	No sugar	Yes	Yes	Less than or equal to 1 year
Male	18-30 Years	Saudi	Postgrad	5000-10,000 SAR	3-4 children	4 months	Not Important	No	No	No	Yes	Yes	Yes	No	Yes	Yes	4-6 years	No	Yes	1.5 year	3	Low sugar	No	Yes	Less than or equal to 1 year
Female	18-30 Years	Saudi	High school or less	5000-10,000 SAR	3-4 children	6 months	Equally important	Yes	Yes	No	Yes	No	Yes	Yes	Yes	Yes	1-3 years	Yes	No	1.5 year	Less than 3	Moderate sugar	No	Yes	More than 1 year
Male	18-30 Years	Non-Saudi	Bachelor's degree	10,001-15,000 SAR	3-4 children	6 months	Slightly important	Yes	Yes	No	Yes	Yes	No	Yes	Yes	Yes	When the first tooth appears	Yes	No	2 years and more	More than 3	Moderate sugar	Yes	Yes	More than 1 year
Male	18-30 Years	Saudi	Bachelor's degree	Less than 5000 SAR	3-4 children	6 months	Equally important	Yes	No	Yes	Yes	No	Yes	Yes	No	Yes	4-6 years	Yes	No	1 year	Less than 3	Moderate sugar	Yes	Yes	More than 1 year
Male	18-30 Years	Non-Saudi	High school or less	10,001-15,000 SAR	3-4 children	6 months	Equally important	Yes	Yes	No	Yes	No	Yes	No	Yes	Yes	4-6 years	Yes	No	1 year	3	Moderate sugar	No	Yes	More than 1 year
Male	31-59 Years	Saudi	Other	5000-10,000 SAR	3-4 children	6 months	Equally important	Yes	No	No	No	Yes	Yes	No	No	Yes	1-3 years	Yes	No	1 year	3	Low sugar	Yes	No	Less than or equal to 1 year
Male	60 years and more	Non-Saudi	Other	More than 15,000 SAR	1-2 children	4 months	Equally important	Yes	No	Yes	No	Yes	No	Yes	Yes	Yes	When the first tooth appears	No	Yes	1 year	3	Low sugar	Yes	Yes	Less than or equal to 1 year
Male	18-30 Years	Non-Saudi	Bachelor's degree	5000-10,000 SAR	3-4 children	6 months	Slightly important	No	Yes	Yes	No	Yes	Yes	No	Yes	Yes	When the first tooth appears	Yes	No	1.5 year	3	Moderate sugar	No	Yes	Less than or equal to 1 year
Male	31-59 Years	Saudi	Bachelor's degree	10,001-15,000 SAR	3-4 children	4 months	Slightly important	Yes	No	No	Yes	No	Yes	Yes	No	Yes	1-3 years	No	Yes	1.5 year	More than 3	High sugar	Yes	No	Less than or equal to 1 year
Male	31-59 Years	Saudi	Postgrad	10,001-15,000 SAR	3-4 children	4 months	Equally important	Yes	No	Yes	Yes	Yes	No	Yes	No	Yes	1-3 years	No	Yes	1 year	3	Moderate sugar	No	Yes	More than 1 year
Female	31-59 Years	Non-Saudi	Bachelor's degree	More than 15,000 SAR	5 or more	4 months	Not Important	No	No	Yes	Yes	No	Yes	No	Yes	Yes	1-3 years	No	Yes	1 year	3	Moderate sugar	Yes	No	Less than or equal to 1 year
Female	60 years and more	Saudi	Other	10,001-15,000 SAR	5 or more	4 months	Slightly important	No	Yes	Yes	No	Yes	Yes	No	Yes	Yes	1-3 years	Yes	No	1.5 year	3	Moderate sugar	Yes	No	Less than or equal to 1 year
Male	60 years and more	Saudi	High school or less	5000-10,000 SAR	5 or more	4 months	Not Important	Yes	Yes	Yes	No	Yes	Yes	No	No	Yes	4-6 years	Yes	Yes	1.5 year	More than 3	Moderate sugar	Yes	Yes	Less than or equal to 1 year
Male	18-30 Years	Non-Saudi	High school or less	10,001-15,000 SAR	1-2 children	4 months	Equally important	Yes	No	Yes	Yes	Yes	Yes	Yes	Yes	Yes	1-3 years	Yes	No	1 year	3	Low sugar	Yes	Yes	More than 1 year
Male	18-30 Years	Saudi	Other	5000-10,000 SAR	3-4 children	12 months	Equally important	Yes	Yes	Yes	No	Yes	Yes	Yes	No	Yes	4-6 years	No	Yes	2 years and more	Less than 3	Low sugar	Yes	Yes	Less than or equal to 1 year
Male	31-59 Years	Saudi	Other	5000-10,000 SAR	3-4 children	4 months	Slightly important	Yes	Yes	Yes	No	Yes	Yes	No	Yes	No	When the first tooth appears	Yes	No	1 year	3	High sugar	Yes	Yes	Less than or equal to 1 year
Male	31-59 Years	Saudi	Other	Less than 5000 SAR	3-4 children	6 months	Slightly important	Yes	Yes	No	Yes	Yes	No	Yes	Yes	Yes	1-3 years	No	Yes	1.5 year	3	Low sugar	Yes	Yes	Less than or equal to 1 year
Male	31-59 Years	Non-Saudi	High school or less	10,001-15,000 SAR	5 or more	6 months	Slightly important	No	No	Yes	Yes	Yes	Yes	No	No	Yes	1-3 years	No	Yes	2 years and more	Less than 3	Moderate sugar	Yes	No	Less than or equal to 1 year
Male	31-59 Years	Non-Saudi	Other	5000-10,000 SAR	3-4 children	4 months	Slightly important	Yes	No	Yes	No	No	Yes	Yes	Yes	Yes	1-3 years	No	Yes	2 years and more	Less than 3	Moderate sugar	No	Yes	More than 1 year
Male	18-30 Years	Saudi	High school or less	5000-10,000 SAR	3-4 children	6 months	Equally important	No	Yes	Yes	No	Yes	No	Yes	No	Yes	4-6 years	No	Yes	1.5 year	3	Moderate sugar	Yes	Yes	More than 1 year
Female	31-59 Years	Non-Saudi	Other	5000-10,000 SAR	5 or more	4 months	Slightly important	Yes	Yes	Yes	No	No	Yes	No	Yes	Yes	1-3 years	No	Yes	1 year	3	Low sugar	Yes	No	Less than or equal to 1 year
Male	31-59 Years	Non-Saudi	High school or less	5000-10,000 SAR	3-4 children	4 months	Slightly important	No	Yes	Yes	Yes	No	Yes	Yes	Yes	Yes	4-6 years	Yes	No	2 years and more	3	Low sugar	No	Yes	Less than or equal to 1 year
Male	31-59 Years	Saudi	Postgrad	5000-10,000 SAR	5 or more	4 months	Equally important	Yes	Yes	No	Yes	Yes	Yes	No	Yes	Yes	When the first tooth appears	Yes	Yes	2 years and more	3	High sugar	Yes	No	Less than or equal to 1 year
Male	31-59 Years	Non-Saudi	Bachelor's degree	5000-10,000 SAR	3-4 children	6 months	Equally important	No	Yes	No	Yes	No	Yes	No	No	Yes	When the first tooth appears	Yes	No	1.5 year	More than 3	Moderate sugar	No	No	More than 1 year
Male	60 years and more	Saudi	Bachelor's degree	More than 15,000 SAR	5 or more	4 months	Equally important	Yes	Yes	No	Yes	No	Yes	No	Yes	Yes	4-6 years	Yes	No	1.5 year	Less than 3	High sugar	Yes	Yes	More than 1 year
Female	31-59 Years	Saudi	High school or less	10,001-15,000 SAR	1-2 children	6 months	Slightly important	Yes	Yes	No	Yes	Yes	Yes	I don`t Know	Yes	Yes	4-6 years	No	Yes	2 years and more	3	Low sugar	Yes	Yes	More than 1 year
Female	18-30 Years	Saudi	Bachelor's degree	10,001-15,000 SAR	3-4 children	6 months	Equally important	Yes	Yes	No	Yes	Yes	Yes	Yes	Yes	Yes	4-6 years	Yes	Yes	2 years and more	More than 3	Low sugar	Yes	No	More than 1 year
Female	31-59 Years	Saudi	Bachelor's degree	More than 15,000 SAR	1-2 children	6 months	Equally important	Yes	Yes	Yes	Yes	Yes	No	Yes	Yes	Yes	Only in pain or trauma	No	Yes	2 years and more	3	No sugar	Yes	No	More than 1 year
Female	18-30 Years	Saudi	Bachelor's degree	More than 15,000 SAR	1-2 children	6 months	Equally important	Yes	Yes	Yes	Yes	Yes	Yes	Yes	Yes	Yes	4-6 years	No	Yes	2 years and more	Less than 3	Low sugar	Yes	No	More than 1 year
Male	31-59 Years	Saudi	Bachelor's degree	More than 15,000 SAR	3-4 children	6 months	Slightly important	Yes	Yes	Yes	Yes	Yes	Yes	Yes	Yes	Yes	4-6 years	No	Yes	1.5 year	Less than 3	Moderate sugar	Yes	No	Less than or equal to 1 year
Male	18-30 Years	Saudi	Bachelor's degree	5000-10,000 SAR	1-2 children	4 months	Slightly important	No	Yes	Yes	No	No	No	No	Yes	No	1-3 years	No	Yes	1 year	More than 3	No sugar	Yes	No	Less than or equal to 1 year
Female	31-59 Years	Saudi	Bachelor's degree	More than 15,000 SAR	3-4 children	6 months	Equally important	Yes	No	No	No	Yes	Yes	Yes	Yes	Yes	Only in pain or trauma	No	No	2 years and more	More than 3	Low sugar	Yes	No	More than 1 year
Female	18-30 Years	Saudi	Bachelor's degree	10,001-15,000 SAR	3-4 children	6 months	Equally important	Yes	Yes	No	Yes	Yes	Yes	No	Yes	No	Only in pain or trauma	No	No	1.5 year	More than 3	Moderate sugar	Yes	No	More than 1 year
Female	18-30 Years	Saudi	Bachelor's degree	10,001-15,000 SAR	5 or more	6 months	Equally important	No	Yes	Yes	Yes	Yes	Yes	Yes	No	No	1-3 years	No	No	1.5 year	3	Low sugar	No	No	More than 1 year
Female	18-30 Years	Saudi	Bachelor's degree	10,001-15,000 SAR	1-2 children	6 months	Slightly important	No	Yes	Yes	No	No	No	I don`t Know	No	Yes	1-3 years	No	Yes	1.5 year	3	Moderate sugar	Yes	No	More than 1 year
Female	18-30 Years	Saudi	Other	10,001-15,000 SAR	5 or more	12 months	Slightly important	Yes	Yes	Yes	No	Yes	Yes	I don`t Know	No	No	4-6 years	No	No	1 year	More than 3	No sugar	Yes	No	Less than or equal to 1 year
Female	18-30 Years	Saudi	High school or less	Less than 5000 SAR	5 or more	6 months	Slightly important	Yes	No	Yes	No	Yes	Yes	I don`t Know	No	Yes	Only in pain or trauma	No	No	2 years and more	3	No sugar	Yes	No	More than 1 year
Female	18-30 Years	Saudi	Bachelor's degree	10,001-15,000 SAR	3-4 children	12 months	Slightly important	Yes	Yes	Yes	Yes	No	Yes	I don`t Know	Yes	No	Only in pain or trauma	Yes	Yes	2 years and more	3	No sugar	Yes	No	More than 1 year
Female	18-30 Years	Saudi	Bachelor's degree	5000-10,000 SAR	1-2 children	12 months	Not Important	Yes	Yes	Yes	Yes	Yes	No	I don`t Know	Yes	No	1-3 years	No	Yes	1 year	Less than 3	Low sugar	No	No	Less than or equal to 1 year
Female	18-30 Years	Saudi	Bachelor's degree	More than 15,000 SAR	1-2 children	12 months	Slightly important	Yes	Yes	Yes	Yes	No	Yes	I don`t Know	Yes	No	4-6 years	No	No	1.5 year	More than 3	Low sugar	No	No	More than 1 year
Female	18-30 Years	Saudi	Bachelor's degree	10,001-15,000 SAR	5 or more	6 months	Slightly important	Yes	Yes	No	Yes	No	No	I don`t Know	No	Yes	1-3 years	No	No	1 year	Less than 3	Low sugar	No	No	Less than or equal to 1 year
Female	18-30 Years	Saudi	Bachelor's degree	More than 15,000 SAR	1-2 children	6 months	Slightly important	No	Yes	Yes	Yes	No	No	I don`t Know	No	No	Only in pain or trauma	No	Yes	1.5 year	3	No sugar	Yes	No	Less than or equal to 1 year
Female	31-59 Years	Saudi	Postgrad	10,001-15,000 SAR	1-2 children	4 months	Slightly important	Yes	Yes	Yes	Yes	Yes	Yes	Yes	Yes	Yes	1-3 years	No	Yes	1 year	More than 3	No sugar	Yes	No	Less than or equal to 1 year
Female	60 years and more	Saudi	High school or less	Less than 5000 SAR	5 or more	4 months	Slightly important	Yes	Yes	No	No	Yes	No	Yes	Yes	No	Only in pain or trauma	No	No	1.5 year	More than 3	Moderate sugar	Yes	No	More than 1 year
Female	31-59 Years	Saudi	Bachelor's degree	10,001-15,000 SAR	3-4 children	6 months	Slightly important	Yes	Yes	Yes	No	Yes	No	Yes	Yes	Yes	Only in pain or trauma	No	No	2 years and more	More than 3	No sugar	Yes	No	More than 1 year
Female	31-59 Years	Saudi	Bachelor's degree	5000-10,000 SAR	5 or more	6 months	Slightly important	No	Yes	No	Yes	Yes	No	Yes	Yes	Yes	Only in pain or trauma	Yes	Yes	2 years and more	3	Moderate sugar	Yes	Yes	More than 1 year
Female	31-59 Years	Saudi	Bachelor's degree	10,001-15,000 SAR	1-2 children	6 months	Slightly important	Yes	Yes	No	No	No	No	Yes	Yes	Yes	Only in pain or trauma	No	No	1.5 year	Less than 3	Low sugar	Yes	No	More than 1 year
Female	31-59 Years	Saudi	Postgrad	More than 15,000 SAR	1-2 children	6 months	Equally important	Yes	No	No	No	Yes	No	No	Yes	Yes	Only in pain or trauma	No	No	1.5 year	3	Moderate sugar	Yes	No	More than 1 year
Female	18-30 Years	Saudi	Bachelor's degree	More than 15,000 SAR	1-2 children	6 months	Equally important	No	Yes	Yes	Yes	Yes	Yes	Yes	No	No	Only in pain or trauma	No	No	1 year	3	Moderate sugar	No	No	More than 1 year
Female	18-30 Years	Saudi	Bachelor's degree	More than 15,000 SAR	5 or more	6 months	Slightly important	Yes	Yes	Yes	Yes	No	No	Yes	Yes	No	Only in pain or trauma	Yes	Yes	1.5 year	Less than 3	Moderate sugar	No	Yes	Less than or equal to 1 year
Female	18-30 Years	Saudi	Bachelor's degree	10,001-15,000 SAR	1-2 children	4 months	Slightly important	Yes	Yes	No	Yes	Yes	Yes	Yes	Yes	No	Only in pain or trauma	Yes	Yes	1.5 year	Less than 3	Moderate sugar	Yes	No	More than 1 year
Female	31-59 Years	Saudi	High school or less	5000-10,000 SAR	5 or more	6 months	Equally important	No	Yes	Yes	Yes	Yes	Yes	Yes	Yes	No	1-3 years	No	Yes	1 year	More than 3	Low sugar	Yes	No	Less than or equal to 1 year
Female	31-59 Years	Saudi	Bachelor's degree	10,001-15,000 SAR	3-4 children	6 months	Equally important	Yes	Yes	No	Yes	No	Yes	Yes	No	Yes	1-3 years	Yes	Yes	1 year	3	Low sugar	Yes	No	More than 1 year
Female	18-30 Years	Saudi	Bachelor's degree	More than 15,000 SAR	1-2 children	6 months	Equally important	No	Yes	Yes	No	Yes	Yes	Yes	Yes	No	4-6 years	No	No	2 years and more	More than 3	Low sugar	Yes	No	More than 1 year
Female	31-59 Years	Saudi	High school or less	5000-10,000 SAR	3-4 children	12 months	Equally important	Yes	No	Yes	Yes	Yes	No	I don`t Know	Yes	Yes	Only in pain or trauma	No	Yes	2 years and more	More than 3	Low sugar	Yes	No	More than 1 year
Female	18-30 Years	Saudi	Bachelor's degree	More than 15,000 SAR	5 or more	12 months	Slightly important	Yes	Yes	Yes	No	No	No	Yes	No	No	Only in pain or trauma	No	No	1.5 year	More than 3	No sugar	No	No	More than 1 year
Female	18-30 Years	Saudi	High school or less	5000-10,000 SAR	3-4 children	12 months	Equally important	Yes	Yes	Yes	Yes	No	Yes	Yes	Yes	No	Only in pain or trauma	Yes	Yes	2 years and more	More than 3	Low sugar	Yes	No	More than 1 year
Female	31-59 Years	Saudi	Bachelor's degree	5000-10,000 SAR	3-4 children	6 months	Not Important	Yes	Yes	No	No	No	No	Yes	Yes	Yes	4-6 years	No	Yes	1.5 year	3	No sugar	Yes	No	More than 1 year
Female	31-59 Years	Saudi	Bachelor's degree	5000-10,000 SAR	5 or more	4 months	Slightly important	Yes	No	Yes	Yes	Yes	Yes	Yes	Yes	Yes	Only in pain or trauma	No	No	2 years and more	More than 3	Low sugar	Yes	No	More than 1 year
Male	31-59 Years	Saudi	Bachelor's degree	More than 15,000 SAR	3-4 children	6 months	Slightly important	No	Yes	Yes	Yes	Yes	Yes	Yes	Yes	No	Only in pain or trauma	Yes	No	2 years and more	More than 3	Low sugar	Yes	No	More than 1 year
Female	18-30 Years	Saudi	Bachelor's degree	More than 15,000 SAR	1-2 children	6 months	Equally important	No	Yes	No	No	No	No	I don`t Know	No	Yes	Only in pain or trauma	No	No	1.5 year	3	Low sugar	Yes	No	More than 1 year
Female	18-30 Years	Saudi	High school or less	5000-10,000 SAR	1-2 children	6 months	Not Important	No	Yes	Yes	No	No	No	I don`t Know	Yes	No	Only in pain or trauma	Yes	No	2 years and more	3	No sugar	Yes	No	More than 1 year
Female	31-59 Years	Saudi	Bachelor's degree	5000-10,000 SAR	1-2 children	6 months	Slightly important	Yes	Yes	No	Yes	No	No	I don`t Know	Yes	No	Only in pain or trauma	No	Yes	1.5 year	Less than 3	Moderate sugar	Yes	No	More than 1 year
Female	31-59 Years	Saudi	Bachelor's degree	10,001-15,000 SAR	3-4 children	12 months	Equally important	Yes	Yes	Yes	Yes	No	No	Yes	Yes	No	Only in pain or trauma	No	Yes	2 years and more	More than 3	Low sugar	Yes	No	More than 1 year
Female	18-30 Years	Saudi	Bachelor's degree	More than 15,000 SAR	5 or more	12 months	Slightly important	No	Yes	Yes	No	No	Yes	Yes	Yes	Yes	1-3 years	Yes	Yes	2 years and more	Less than 3	Low sugar	No	No	More than 1 year
Female	18-30 Years	Saudi	Bachelor's degree	More than 15,000 SAR	5 or more	6 months	Equally important	No	Yes	Yes	Yes	Yes	Yes	Yes	No	No	Only in pain or trauma	No	Yes	1 year	Less than 3	No sugar	Yes	No	More than 1 year
Female	18-30 Years	Saudi	Bachelor's degree	10,001-15,000 SAR	1-2 children	6 months	Equally important	Yes	Yes	Yes	Yes	No	No	No	Yes	No	1-3 years	No	Yes	1 year	Less than 3	Low sugar	No	No	More than 1 year
Female	31-59 Years	Saudi	Bachelor's degree	5000-10,000 SAR	3-4 children	6 months	Not Important	No	Yes	Yes	Yes	No	Yes	I don`t Know	Yes	Yes	4-6 years	No	No	1.5 year	3	No sugar	Yes	No	Less than or equal to 1 year
Female	31-59 Years	Saudi	High school or less	5000-10,000 SAR	5 or more	4 months	Equally important	Yes	Yes	Yes	Yes	Yes	Yes	I don`t Know	Yes	Yes	4-6 years	No	Yes	1.5 year	3	Low sugar	Yes	Yes	More than 1 year
Female	31-59 Years	Saudi	Bachelor's degree	5000-10,000 SAR	1-2 children	6 months	Equally important	Yes	Yes	No	No	Yes	No	I don`t Know	Yes	Yes	Only in pain or trauma	No	Yes	1.5 year	3	Low sugar	No	No	More than 1 year
Female	31-59 Years	Saudi	High school or less	10,001-15,000 SAR	1-2 children	6 months	Slightly important	Yes	No	No	No	Yes	No	I don`t Know	No	No	Only in pain or trauma	No	No	2 years and more	More than 3	No sugar	No	No	More than 1 year
Female	60 years and more	Saudi	High school or less	5000-10,000 SAR	1-2 children	6 months	Equally important	Yes	Yes	Yes	No	Yes	No	Yes	Yes	No	Only in pain or trauma	No	No	2 years and more	3	Moderate sugar	Yes	No	More than 1 year
Female	31-59 Years	Saudi	Bachelor's degree	More than 15,000 SAR	5 or more	4 months	Slightly important	No	No	No	No	No	No	Yes	No	Yes	4-6 years	No	No	2 years and more	More than 3	No sugar	Yes	No	More than 1 year
Female	60 years and more	Saudi	Postgrad	More than 15,000 SAR	5 or more	6 months	Equally important	No	Yes	No	No	No	No	I don`t Know	No	No	Only in pain or trauma	No	Yes	1.5 year	More than 3	No sugar	No	No	More than 1 year
Female	31-59 Years	Saudi	High school or less	10,001-15,000 SAR	5 or more	6 months	Equally important	Yes	Yes	Yes	No	Yes	No	Yes	No	Yes	Only in pain or trauma	Yes	Yes	2 years and more	More than 3	Moderate sugar	Yes	Yes	More than 1 year
Female	18-30 Years	Saudi	Bachelor's degree	More than 15,000 SAR	1-2 children	12 months	Not Important	No	Yes	No	Yes	Yes	No	Yes	Yes	No	4-6 years	Yes	Yes	1.5 year	3	No sugar	Yes	Yes	More than 1 year
Female	31-59 Years	Saudi	Postgrad	More than 15,000 SAR	5 or more	6 months	Equally important	Yes	Yes	Yes	Yes	No	No	No	Yes	No	1-3 years	No	No	1.5 year	3	No sugar	No	No	More than 1 year
Female	18-30 Years	Saudi	Bachelor's degree	10,001-15,000 SAR	3-4 children	12 months	Equally important	Yes	Yes	Yes	No	No	No	I don`t Know	No	No	Only in pain or trauma	Yes	No	2 years and more	More than 3	No sugar	Yes	No	More than 1 year
Female	18-30 Years	Saudi	Bachelor's degree	10,001-15,000 SAR	1-2 children	4 months	Slightly important	Yes	Yes	No	No	No	No	Yes	No	Yes	Only in pain or trauma	No	No	2 years and more	More than 3	Low sugar	Yes	No	More than 1 year
Female	18-30 Years	Saudi	Bachelor's degree	10,001-15,000 SAR	5 or more	12 months	Slightly important	No	Yes	Yes	No	No	Yes	Yes	No	No	Only in pain or trauma	No	No	1 year	Less than 3	No sugar	No	No	More than 1 year
Male	31-59 Years	Saudi	Bachelor's degree	More than 15,000 SAR	3-4 children	12 months	Equally important	Yes	Yes	Yes	No	No	Yes	Yes	Yes	Yes	4-6 years	No	No	1 year	More than 3	Low sugar	Yes	No	More than 1 year
Male	18-30 Years	Saudi	Other	More than 15,000 SAR	5 or more	12 months	Not Important	No	No	No	No	No	No	No	No	No	Only in pain or trauma	No	No	2 years and more	More than 3	High sugar	Yes	Yes	More than 1 year
Female	31-59 Years	Saudi	High school or less	More than 15,000 SAR	5 or more	6 months	Equally important	Yes	Yes	Yes	Yes	No	No	Yes	Yes	Yes	Only in pain or trauma	No	Yes	1 year	3	Moderate sugar	Yes	No	More than 1 year
Female	31-59 Years	Saudi	Bachelor's degree	More than 15,000 SAR	5 or more	4 months	Equally important	Yes	Yes	Yes	Yes	No	No	No	Yes	Yes	1-3 years	No	No	1 year	Less than 3	Low sugar	Yes	No	More than 1 year
Female	31-59 Years	Saudi	Bachelor's degree	Less than 5000 SAR	5 or more	6 months	Equally important	Yes	Yes	No	Yes	No	No	Yes	Yes	Yes	Only in pain or trauma	No	No	2 years and more	3	No sugar	Yes	No	More than 1 year
Female	31-59 Years	Saudi	Bachelor's degree	10,001-15,000 SAR	5 or more	6 months	Slightly important	Yes	Yes	Yes	Yes	Yes	Yes	Yes	Yes	Yes	Only in pain or trauma	No	No	1.5 year	More than 3	Moderate sugar	Yes	No	More than 1 year
Female	31-59 Years	Saudi	Bachelor's degree	5000-10,000 SAR	1-2 children	6 months	Not Important	No	Yes	No	No	No	No	I don`t Know	No	Yes	Only in pain or trauma	No	No	2 years and more	3	No sugar	Yes	No	More than 1 year
Female	31-59 Years	Saudi	Bachelor's degree	10,001-15,000 SAR	5 or more	4 months	Slightly important	Yes	Yes	No	Yes	No	No	Yes	Yes	Yes	Only in pain or trauma	No	Yes	1 year	Less than 3	Low sugar	Yes	No	Less than or equal to 1 year
Female	60 years and more	Saudi	High school or less	More than 15,000 SAR	5 or more	6 months	Not Important	No	No	No	No	No	No	I don`t Know	Yes	No	Only in pain or trauma	No	No	2 years and more	More than 3	Low sugar	Yes	No	More than 1 year
Female	31-59 Years	Saudi	Bachelor's degree	5000-10,000 SAR	3-4 children	6 months	Equally important	Yes	Yes	Yes	No	Yes	No	Yes	Yes	Yes	4-6 years	No	Yes	1.5 year	3	Moderate sugar	Yes	No	More than 1 year
Female	31-59 Years	Saudi	Bachelor's degree	5000-10,000 SAR	3-4 children	6 months	Equally important	Yes	Yes	Yes	No	Yes	No	Yes	Yes	Yes	4-6 years	No	No	2 years and more	3	Moderate sugar	Yes	No	More than 1 year
Female	31-59 Years	Saudi	Bachelor's degree	5000-10,000 SAR	5 or more	6 months	Equally important	Yes	Yes	No	No	Yes	No	Yes	Yes	Yes	Only in pain or trauma	Yes	Yes	1.5 year	More than 3	Low sugar	Yes	No	More than 1 year
Female	31-59 Years	Saudi	Bachelor's degree	5000-10,000 SAR	5 or more	4 months	Slightly important	Yes	Yes	Yes	Yes	No	No	Yes	No	No	4-6 years	Yes	Yes	1.5 year	3	Low sugar	No	No	More than 1 year
Female	31-59 Years	Saudi	Bachelor's degree	More than 15,000 SAR	3-4 children	6 months	Equally important	Yes	Yes	No	Yes	Yes	No	Yes	No	Yes	Only in pain or trauma	Yes	No	1.5 year	More than 3	No sugar	Yes	No	More than 1 year
Female	31-59 Years	Saudi	Bachelor's degree	10,001-15,000 SAR	3-4 children	6 months	Equally important	Yes	Yes	Yes	Yes	No	No	Yes	Yes	Yes	4-6 years	No	No	1.5 year	3	Moderate sugar	Yes	Yes	More than 1 year
